# Supplementary material for: Chromatinization modulates topoisomerase II processivity
Source: Nat Commun. 2023 Oct 27;14:6844. doi: 10.1038/s41467-023-42600-z (PMC10611788; doi:10.1038/s41467-023-42600-z)
Supplement: Supplementary file 4 — Source Data [file 41467_2023_42600_MOESM4_ESM.xlsx]

## Sheet: Fig1
b, top			b, bottom									c, top			c, bottom
Data			Data		Fit1		Fit2		Fit3
Turns added	Extension (nm)		Turns added	Torque (pN nm)	Turns added	Torque (pN nm)	Turns added	Torque (pN nm)	Turns added	Torque (pN nm)		Turns added	Twist (turns)	Writhe (turns)	Superhelical density s	Twist (fraction)	Writhe (fraction)
-37.2664	2116.33		-36.296	-7.677	-14.496	-6.85081	18.0032	7.72022	-36.296	-7.63846		-36	-10.6363	-25.3637	-0.02979	0.29545	0.70455
-37.2615	2116.85		-36.2914	-7.67543	-14.491	-6.84846	18.0081	7.72022	-36.2914	-7.63846		-35.7848	-10.6363	-25.1485	-0.02961	0.29723	0.70277
-37.2566	2117.33		-36.2869	-7.67894	-14.4861	-6.84611	18.0131	7.72022	-36.2869	-7.63846		-35.5697	-10.6363	-24.9334	-0.02944	0.29903	0.70097
-37.2518	2117.59		-36.2824	-7.68873	-14.4811	-6.84375	18.0181	7.72022	-36.2824	-7.63846		-35.3546	-10.6363	-24.7182	-0.02926	0.30085	0.69915
-37.2469	2117.81		-36.2779	-7.68938	-14.4761	-6.8414	18.0231	7.72022	-36.2779	-7.63846		-35.1394	-10.6363	-24.5031	-0.02908	0.30269	0.69731
-37.242	2117.92		-36.2734	-7.68931	-14.4711	-6.83905	18.028	7.72022	-36.2734	-7.63846		-34.9242	-10.6363	-24.2879	-0.0289	0.30455	0.69545
-37.2371	2117.91		-36.2688	-7.68391	-14.4661	-6.8367	18.033	7.72022	-36.2688	-7.63846		-34.7091	-10.6363	-24.0728	-0.02872	0.30644	0.69356
-37.2321	2118.18		-36.2643	-7.68038	-14.4612	-6.83434	18.038	7.72022	-36.2643	-7.63846		-34.4939	-10.6363	-23.8576	-0.02855	0.30835	0.69165
-37.2272	2118.24		-36.2598	-7.6736	-14.4562	-6.83199	18.043	7.72022	-36.2598	-7.63846		-34.2788	-10.6363	-23.6425	-0.02837	0.31029	0.68971
-37.2223	2118.16		-36.2553	-7.67521	-14.4512	-6.82964	18.048	7.72022	-36.2553	-7.63846		-34.0636	-10.6363	-23.4273	-0.02819	0.31225	0.68775
-37.2174	2118.35		-36.2507	-7.67409	-14.4462	-6.82729	18.0529	7.72022	-36.2507	-7.63846		-33.8485	-10.6363	-23.2122	-0.02801	0.31423	0.68577
-37.2124	2118.55		-36.2462	-7.66855	-14.4413	-6.82494	18.0579	7.72022	-36.2462	-7.63846		-33.6333	-10.6363	-22.997	-0.02783	0.31624	0.68376
-37.2074	2118.94		-36.2417	-7.65548	-14.4363	-6.82258	18.0629	7.72022	-36.2417	-7.63846		-33.4182	-10.6363	-22.7819	-0.02766	0.31828	0.68172
-37.2025	2119.24		-36.2372	-7.64012	-14.4313	-6.82023	18.0679	7.72022	-36.2372	-7.63846		-33.203	-10.6363	-22.5667	-0.02748	0.32034	0.67966
-37.1975	2119.42		-36.2326	-7.62391	-14.4263	-6.81788	18.0728	7.72022	-36.2326	-7.63846		-32.9879	-10.6363	-22.3516	-0.0273	0.32243	0.67757
-37.1925	2119.6		-36.2281	-7.61186	-14.4214	-6.81553	18.0778	7.72022	-36.2281	-7.63846		-32.7727	-10.6363	-22.1364	-0.02712	0.32455	0.67545
-37.1875	2119.83		-36.2236	-7.61542	-14.4164	-6.81318	18.0828	7.72022	-36.2236	-7.63846		-32.5576	-10.6363	-21.9213	-0.02694	0.32669	0.67331
-37.1825	2120.01		-36.2191	-7.62924	-14.4114	-6.81082	18.0878	7.72022	-36.2191	-7.63846		-32.3424	-10.6363	-21.7061	-0.02677	0.32887	0.67113
-37.1776	2120.01		-36.2145	-7.65106	-14.4064	-6.80847	18.0927	7.72022	-36.2145	-7.63846		-32.1273	-10.6363	-21.491	-0.02659	0.33107	0.66893
-37.1726	2120.14		-36.21	-7.66721	-14.4014	-6.80612	18.0977	7.72022	-36.21	-7.63846		-31.9121	-10.6363	-21.2758	-0.02641	0.3333	0.6667
-37.1676	2120.11		-36.2055	-7.68296	-14.3965	-6.80377	18.1027	7.72022	-36.2055	-7.63846		-31.697	-10.6363	-21.0607	-0.02623	0.33556	0.66444
-37.1626	2120.1		-36.201	-7.69806	-14.3915	-6.80142	18.1077	7.72022	-36.201	-7.63846		-31.4818	-10.6363	-20.8455	-0.02605	0.33786	0.66214
-37.1577	2120.22		-36.1964	-7.71291	-14.3865	-6.79906	18.1126	7.72022	-36.1964	-7.63846		-31.2667	-10.6363	-20.6303	-0.02587	0.34018	0.65982
-37.1527	2120.5		-36.1919	-7.72823	-14.3815	-6.79671	18.1176	7.72022	-36.1919	-7.63846		-31.0515	-10.6363	-20.4152	-0.0257	0.34254	0.65746
-37.1477	2120.85		-36.1874	-7.75037	-14.3766	-6.79436	18.1226	7.72022	-36.1874	-7.63846		-30.8364	-10.6363	-20.2001	-0.02552	0.34493	0.65507
-37.1427	2121.01		-36.1828	-7.76621	-14.3716	-6.79201	18.1276	7.72022	-36.1828	-7.63846		-30.6212	-10.6363	-19.9849	-0.02534	0.34735	0.65265
-37.1377	2121.17		-36.1781	-7.77465	-14.3666	-6.78966	18.1325	7.72022	-36.1781	-7.63846		-30.4061	-10.6363	-19.7697	-0.02516	0.34981	0.65019
-37.1328	2121.47		-36.1735	-7.7824	-14.3616	-6.7873	18.1375	7.72022	-36.1735	-7.63846		-30.1909	-10.6363	-19.5546	-0.02498	0.3523	0.6477
-37.1278	2121.43		-36.1688	-7.80021	-14.3567	-6.78495	18.1425	7.72022	-36.1688	-7.63846		-29.9758	-10.6363	-19.3394	-0.02481	0.35483	0.64517
-37.1228	2121.42		-36.1642	-7.80699	-14.3517	-6.7826	18.1475	7.72022	-36.1642	-7.63846		-29.7606	-10.6363	-19.1243	-0.02463	0.3574	0.6426
-37.1178	2121.6		-36.1596	-7.81174	-14.3467	-6.78025	18.1525	7.72022	-36.1596	-7.63846		-29.5454	-10.6363	-18.9091	-0.02445	0.36	0.64
-37.1129	2121.83		-36.1549	-7.80784	-14.3417	-6.7779	18.1574	7.72022	-36.1549	-7.63846		-29.3303	-10.6363	-18.694	-0.02427	0.36264	0.63736
-37.1079	2122.03		-36.1503	-7.80135	-14.3367	-6.77554	18.1624	7.72022	-36.1503	-7.63846		-29.1151	-10.6363	-18.4788	-0.02409	0.36532	0.63468
-37.1029	2122.27		-36.1457	-7.807	-14.3318	-6.77319	18.1674	7.72022	-36.1457	-7.63846		-28.9	-10.6363	-18.2637	-0.02392	0.36804	0.63196
-37.0979	2122.54		-36.141	-7.81576	-14.3268	-6.77084	18.1724	7.72022	-36.141	-7.63846		-28.6849	-10.6363	-18.0485	-0.02374	0.3708	0.6292
-37.0929	2122.64		-36.1364	-7.83443	-14.3218	-6.76849	18.1774	7.72022	-36.1364	-7.63846		-28.4697	-10.6363	-17.8334	-0.02356	0.3736	0.6264
-37.088	2122.95		-36.1317	-7.83939	-14.3168	-6.76614	18.1823	7.72022	-36.1317	-7.63846		-28.2545	-10.6363	-17.6182	-0.02338	0.37645	0.62355
-37.083	2123.15		-36.1271	-7.84243	-14.3119	-6.76378	18.1873	7.72022	-36.1271	-7.63846		-28.0394	-10.6363	-17.4031	-0.0232	0.37933	0.62067
-37.078	2123.42		-36.1225	-7.84843	-14.3069	-6.76143	18.1923	7.72022	-36.1225	-7.63846		-27.8242	-10.6363	-17.1879	-0.02303	0.38227	0.61773
-37.073	2123.74		-36.1178	-7.86874	-14.3019	-6.75908	18.1973	7.72022	-36.1178	-7.63846		-27.6091	-10.6363	-16.9728	-0.02285	0.38525	0.61475
-37.068	2124.25		-36.1132	-7.89709	-14.2969	-6.75673	18.2022	7.72022	-36.1132	-7.63846		-27.3939	-10.6363	-16.7576	-0.02267	0.38827	0.61173
-37.0631	2124.62		-36.1086	-7.92368	-14.2919	-6.75437	18.2072	7.72022	-36.1086	-7.63846		-27.1788	-10.6363	-16.5425	-0.02249	0.39135	0.60865
-37.0581	2124.95		-36.1039	-7.93883	-14.287	-6.75202	18.2122	7.72022	-36.1039	-7.63846		-26.9636	-10.6363	-16.3273	-0.02231	0.39447	0.60553
-37.0531	2125.32		-36.0993	-7.94867	-14.282	-6.74967	18.2172	7.72022	-36.0993	-7.63846		-26.7485	-10.6363	-16.1122	-0.02214	0.39764	0.60236
-37.0481	2125.56		-36.0946	-7.9554	-14.277	-6.74732	18.2221	7.72022	-36.0946	-7.63846		-26.5333	-10.6363	-15.897	-0.02196	0.40087	0.59913
-37.0432	2125.76		-36.09	-7.95201	-14.272	-6.74497	18.2271	7.72022	-36.09	-7.63846		-26.3182	-10.6363	-15.6819	-0.02178	0.40414	0.59586
-37.0382	2125.98		-36.0854	-7.94974	-14.2671	-6.74261	18.2321	7.72022	-36.0854	-7.63846		-26.103	-10.6363	-15.4667	-0.0216	0.40747	0.59253
-37.0332	2126.23		-36.0807	-7.95865	-14.2621	-6.74026	18.2371	7.72022	-36.0807	-7.63846		-25.8879	-10.6363	-15.2516	-0.02142	0.41086	0.58914
-37.0282	2126.48		-36.0761	-7.97132	-14.2571	-6.73791	18.242	7.72022	-36.0761	-7.63846		-25.6727	-10.6363	-15.0364	-0.02125	0.4143	0.5857
-37.0233	2126.92		-36.0715	-7.97877	-14.2521	-6.73556	18.247	7.72022	-36.0715	-7.63846		-25.4576	-10.6363	-14.8213	-0.02107	0.41781	0.58219
-37.0183	2127.35		-36.0668	-7.99001	-14.2472	-6.73321	18.252	7.72022	-36.0668	-7.63846		-25.2424	-10.6363	-14.6061	-0.02089	0.42137	0.57863
-37.0133	2127.67		-36.0622	-7.99474	-14.2422	-6.73085	18.257	7.72022	-36.0622	-7.63846		-25.0273	-10.6363	-14.391	-0.02071	0.42499	0.57501
-37.0083	2128.01		-36.0575	-7.99473	-14.2372	-6.7285	18.2619	7.72022	-36.0575	-7.63846		-24.8121	-10.6363	-14.1758	-0.02053	0.42867	0.57133
-37.0034	2128.32		-36.0529	-7.99601	-14.2322	-6.72615	18.2669	7.72022	-36.0529	-7.63846		-24.597	-10.6363	-13.9607	-0.02036	0.43242	0.56758
-36.9984	2128.65		-36.0483	-7.98394	-14.2272	-6.7238	18.2719	7.72022	-36.0483	-7.63846		-24.3818	-10.6363	-13.7455	-0.02018	0.43624	0.56376
-36.9934	2128.88		-36.0436	-7.96972	-14.2223	-6.72145	18.2769	7.72022	-36.0436	-7.63846		-24.1667	-10.6363	-13.5304	-0.02	0.44012	0.55988
-36.9884	2129.34		-36.039	-7.96728	-14.2173	-6.71909	18.2819	7.72022	-36.039	-7.63846		-23.9515	-10.6363	-13.3152	-0.01982	0.44408	0.55592
-36.9835	2129.79		-36.0344	-7.95533	-14.2123	-6.71674	18.2868	7.72022	-36.0344	-7.63846		-23.7364	-10.6363	-13.1	-0.01964	0.4481	0.5519
-36.9785	2130.18		-36.0297	-7.95097	-14.2073	-6.71439	18.2918	7.72022	-36.0297	-7.63846		-23.5212	-10.6363	-12.8849	-0.01947	0.4522	0.5478
-36.9735	2130.5		-36.0251	-7.95456	-14.2024	-6.71204	18.2968	7.72022	-36.0251	-7.63846		-23.3061	-10.6363	-12.6698	-0.01929	0.45638	0.54362
-36.9685	2130.79		-36.0204	-7.95671	-14.1974	-6.70969	18.3018	7.72022	-36.0204	-7.63846		-23.0909	-10.6363	-12.4546	-0.01911	0.46063	0.53937
-36.9635	2130.89		-36.0158	-7.95305	-14.1924	-6.70733	18.3067	7.72022	-36.0158	-7.63846		-22.8758	-10.6363	-12.2394	-0.01893	0.46496	0.53504
-36.9586	2131.21		-36.0112	-7.95355	-14.1874	-6.70498	18.3117	7.72022	-36.0112	-7.63846		-22.6606	-10.6363	-12.0243	-0.01875	0.46937	0.53063
-36.9536	2131.48		-36.0065	-7.95519	-14.1825	-6.70263	18.3167	7.72022	-36.0065	-7.63846		-22.4455	-10.6363	-11.8091	-0.01857	0.47387	0.52613
-36.9486	2131.75		-36.0019	-7.97073	-14.1775	-6.70028	18.3217	7.72022	-36.0019	-7.63846		-22.2303	-10.6363	-11.594	-0.0184	0.47846	0.52154
-36.9436	2131.94		-35.9973	-7.9876	-14.1725	-6.69793	18.3267	7.72022	-35.9973	-7.63846		-22.0151	-10.6363	-11.3788	-0.01822	0.48314	0.51686
-36.9387	2132.3		-35.9926	-7.99485	-14.1675	-6.69557	18.3316	7.72022	-35.9926	-7.63846		-21.8	-10.6363	-11.1637	-0.01804	0.4879	0.5121
-36.9337	2132.76		-35.988	-7.99373	-14.1625	-6.69322	18.3366	7.72022	-35.988	-7.63846		-21.5848	-10.6363	-10.9485	-0.01786	0.49277	0.50723
-36.9287	2133.06		-35.9833	-7.98482	-14.1576	-6.69087	18.3416	7.72022	-35.9833	-7.63846		-21.3697	-10.6363	-10.7334	-0.01768	0.49773	0.50227
-36.9237	2133.52		-35.9787	-7.99441	-14.1526	-6.68852	18.3466	7.72022	-35.9787	-7.63846		-21.1546	-10.6363	-10.5182	-0.01751	0.50279	0.49721
-36.9188	2133.97		-35.9741	-8.00362	-14.1476	-6.68617	18.3515	7.72022	-35.9741	-7.63846		-20.9394	-10.6363	-10.3031	-0.01733	0.50796	0.49204
-36.9138	2134.36		-35.9694	-8.01529	-14.1426	-6.68381	18.3565	7.72022	-35.9694	-7.63846		-20.7242	-10.6363	-10.0879	-0.01715	0.51323	0.48677
-36.9088	2134.74		-35.9648	-8.01777	-14.1377	-6.68146	18.3615	7.72022	-35.9648	-7.63846		-20.5091	-10.6363	-9.87278	-0.01697	0.51861	0.48139
-36.9038	2135.15		-35.9602	-8.01979	-14.1327	-6.67911	18.3665	7.72022	-35.9602	-7.63846		-20.2939	-10.6363	-9.65763	-0.01679	0.52411	0.47589
-36.8988	2135.53		-35.9555	-8.02061	-14.1277	-6.67676	18.3714	7.72022	-35.9555	-7.63846		-20.0788	-10.6363	-9.44247	-0.01662	0.52973	0.47027
-36.8939	2135.73		-35.9509	-8.02458	-14.1227	-6.67441	18.3764	7.72022	-35.9509	-7.63846		-19.8636	-10.6363	-9.22732	-0.01644	0.53547	0.46453
-36.8889	2136.11		-35.9462	-8.03583	-14.1178	-6.67205	18.3814	7.72022	-35.9462	-7.63846		-19.6485	-10.6363	-9.01217	-0.01626	0.54133	0.45867
-36.8839	2136.44		-35.9416	-8.05406	-14.1128	-6.6697	18.3864	7.72022	-35.9416	-7.63846		-19.4333	-10.6363	-8.79702	-0.01608	0.54732	0.45268
-36.8789	2136.5		-35.937	-8.06838	-14.1078	-6.66735	18.3913	7.72022	-35.937	-7.63846		-19.2182	-10.6363	-8.58187	-0.0159	0.55345	0.44655
-36.874	2136.77		-35.9323	-8.07048	-14.1028	-6.665	18.3963	7.72022	-35.9323	-7.63846		-19.003	-10.6363	-8.36672	-0.01573	0.55972	0.44028
-36.869	2136.99		-35.9277	-8.06495	-14.0978	-6.66264	18.4013	7.72022	-35.9277	-7.63846		-18.7879	-10.6363	-8.15157	-0.01555	0.56613	0.43387
-36.864	2137.3		-35.9231	-8.0555	-14.0929	-6.66029	18.4063	7.72022	-35.9231	-7.63846		-18.5727	-10.6363	-7.93641	-0.01537	0.57268	0.42732
-36.859	2137.66		-35.9184	-8.05996	-14.0879	-6.65794	18.4112	7.72022	-35.9184	-7.63846		-18.3576	-10.6363	-7.72126	-0.01519	0.5794	0.4206
-36.8541	2137.97		-35.9138	-8.06272	-14.0829	-6.65559	18.4162	7.72022	-35.9138	-7.63846		-18.1424	-10.6363	-7.50611	-0.01501	0.58627	0.41373
-36.8491	2138.39		-35.9091	-8.07049	-14.0779	-6.65324	18.4212	7.72022	-35.9091	-7.63846		-17.9273	-10.6363	-7.29096	-0.01484	0.5933	0.4067
-36.8441	2138.7		-35.9045	-8.08455	-14.073	-6.65088	18.4262	7.72022	-35.9045	-7.63846		-17.7121	-10.6363	-7.07581	-0.01466	0.60051	0.39949
-36.8391	2139.13		-35.8999	-8.10564	-14.068	-6.64853	18.4312	7.72022	-35.8999	-7.63846		-17.497	-10.6363	-6.86066	-0.01448	0.60789	0.39211
-36.8341	2139.32		-35.8952	-8.12249	-14.063	-6.64618	18.4361	7.72022	-35.8952	-7.63846		-17.2818	-10.6363	-6.64551	-0.0143	0.61546	0.38454
-36.8292	2139.55		-35.8906	-8.14354	-14.058	-6.64383	18.4411	7.72022	-35.8906	-7.63846		-17.0667	-10.6363	-6.43035	-0.01412	0.62322	0.37678
-36.8242	2139.92		-35.886	-8.16033	-14.0531	-6.64148	18.4461	7.72022	-35.886	-7.63846		-16.8515	-10.6363	-6.2152	-0.01395	0.63118	0.36882
-36.8192	2139.95		-35.8813	-8.18061	-14.0481	-6.63912	18.4511	7.72022	-35.8813	-7.63846		-16.6364	-10.6363	-6.00005	-0.01377	0.63934	0.36066
-36.8142	2140.03		-35.8767	-8.20308	-14.0431	-6.63677	18.456	7.72022	-35.8767	-7.63846		-16.4212	-10.6363	-5.7849	-0.01359	0.64772	0.35228
-36.8093	2140.17		-35.872	-8.21652	-14.0381	-6.63442	18.461	7.72022	-35.872	-7.63846		-16.2061	-10.6363	-5.56975	-0.01341	0.65632	0.34368
-36.8043	2140.47		-35.8674	-8.22989	-14.0331	-6.63207	18.466	7.72022	-35.8674	-7.63846		-15.9909	-10.6363	-5.3546	-0.01323	0.66515	0.33485
-36.7993	2140.69		-35.8628	-8.23735	-14.0282	-6.62972	18.471	7.72022	-35.8628	-7.63846		-15.7758	-10.6363	-5.13944	-0.01306	0.67422	0.32578
-36.7943	2141.07		-35.8581	-8.23305	-14.0232	-6.62736	18.476	7.72022	-35.8581	-7.63846		-15.5606	-10.6363	-4.92429	-0.01288	0.68354	0.31646
-36.7894	2141.44		-35.8535	-8.22484	-14.0182	-6.62501	18.4809	7.72022	-35.8535	-7.63846		-15.3454	-10.6363	-4.70914	-0.0127	0.69312	0.30688
-36.7844	2141.79		-35.8489	-8.2212	-14.0132	-6.62266	18.4859	7.72022	-35.8489	-7.63846		-15.1303	-10.6363	-4.49399	-0.01252	0.70298	0.29702
-36.7794	2142.04		-35.8442	-8.23097	-14.0083	-6.62031	18.4909	7.72022	-35.8442	-7.63846		-14.9152	-10.6363	-4.27884	-0.01234	0.71312	0.28688
-36.7744	2142.41		-35.8396	-8.24804	-14.0033	-6.61796	18.4959	7.72022	-35.8396	-7.63846		-14.7	-10.6363	-4.06369	-0.01217	0.72356	0.27644
-36.7695	2142.73		-35.8349	-8.26086	-13.9983	-6.6156	18.5008	7.72022	-35.8349	-7.63846		-14.7	-10.6363	-4.06369	-0.01217	0.72356	0.27644
-36.7645	2143.21		-35.8303	-8.27432	-13.9933	-6.61325	18.5058	7.72022	-35.8303	-7.63846		-14.5516	-10.529	-4.02267	-0.01204	0.72356	0.27644
-36.7595	2143.5		-35.8257	-8.27692	-13.9884	-6.6109	18.5108	7.72022	-35.8257	-7.63846		-14.4032	-10.4216	-3.98165	-0.01192	0.72356	0.27644
-36.7545	2143.7		-35.821	-8.27318	-13.9834	-6.60855	18.5158	7.72022	-35.821	-7.63846		-14.2548	-10.3142	-3.94063	-0.0118	0.72356	0.27644
-36.7496	2144		-35.8164	-8.26855	-13.9784	-6.6062	18.5207	7.72022	-35.8164	-7.63846		-14.1065	-10.2069	-3.89961	-0.01167	0.72356	0.27644
-36.7446	2144.43		-35.8118	-8.27022	-13.9734	-6.60384	18.5257	7.72022	-35.8118	-7.63846		-13.9581	-10.0995	-3.85859	-0.01155	0.72356	0.27644
-36.7396	2144.83		-35.8071	-8.28178	-13.9685	-6.60149	18.5307	7.72022	-35.8071	-7.63846		-13.8097	-9.99213	-3.81757	-0.01143	0.72356	0.27644
-36.7346	2145.14		-35.8025	-8.28752	-13.9635	-6.59914	18.5357	7.72022	-35.8025	-7.63846		-13.6613	-9.88476	-3.77655	-0.01131	0.72356	0.27644
-36.7297	2145.26		-35.7978	-8.28793	-13.9585	-6.59679	18.5406	7.72022	-35.7978	-7.63846		-13.5129	-9.7774	-3.73553	-0.01118	0.72356	0.27644
-36.7247	2145.46		-35.7932	-8.28546	-13.9535	-6.59444	18.5456	7.72022	-35.7932	-7.63846		-13.3645	-9.67003	-3.69451	-0.01106	0.72356	0.27644
-36.7197	2145.65		-35.7886	-8.28762	-13.9485	-6.59208	18.5506	7.72022	-35.7886	-7.63846		-13.2162	-9.56267	-3.65349	-0.01094	0.72356	0.27644
-36.7147	2146.02		-35.7839	-8.30028	-13.9436	-6.58973	18.5556	7.72022	-35.7839	-7.63846		-13.0678	-9.4553	-3.61247	-0.01081	0.72356	0.27644
-36.7098	2146.35		-35.7793	-8.31115	-13.9386	-6.58738	18.5605	7.72022	-35.7793	-7.63846		-12.9194	-9.34794	-3.57145	-0.01069	0.72356	0.27644
-36.7048	2146.63		-35.7747	-8.32346	-13.9336	-6.58503	18.5655	7.72022	-35.7747	-7.63846		-12.771	-9.24058	-3.53043	-0.01057	0.72356	0.27644
-36.6998	2146.81		-35.77	-8.33931	-13.9286	-6.58267	18.5705	7.72022	-35.77	-7.63846		-12.6226	-9.13321	-3.48942	-0.01045	0.72356	0.27644
-36.6948	2146.94		-35.7654	-8.35104	-13.9237	-6.58032	18.5755	7.72022	-35.7654	-7.63846		-12.4742	-9.02585	-3.4484	-0.01032	0.72356	0.27644
-36.6898	2147.03		-35.7607	-8.34693	-13.9187	-6.57797	18.5805	7.72022	-35.7607	-7.63846		-12.3259	-8.91848	-3.40738	-0.0102	0.72356	0.27644
-36.6849	2147.14		-35.7561	-8.34054	-13.9137	-6.57562	18.5854	7.72022	-35.7561	-7.63846		-12.1775	-8.81112	-3.36636	-0.01008	0.72356	0.27644
-36.6799	2147.36		-35.7515	-8.34501	-13.9087	-6.57327	18.5904	7.72022	-35.7515	-7.63846		-12.0291	-8.70375	-3.32534	-0.00995	0.72356	0.27644
-36.6749	2147.55		-35.7468	-8.35422	-13.9038	-6.57091	18.5954	7.72022	-35.7468	-7.63846		-11.8807	-8.59639	-3.28432	-0.00983	0.72356	0.27644
-36.6699	2147.69		-35.7422	-8.36578	-13.8988	-6.56856	18.6004	7.72022	-35.7422	-7.63846		-11.7323	-8.48902	-3.2433	-0.00971	0.72356	0.27644
-36.665	2147.95		-35.7376	-8.37537	-13.8938	-6.56621	18.6053	7.72022	-35.7376	-7.63846		-11.5839	-8.38166	-3.20228	-0.00959	0.72356	0.27644
-36.66	2147.95		-35.7329	-8.37221	-13.8888	-6.56386	18.6103	7.72022	-35.7329	-7.63846		-11.4356	-8.2743	-3.16126	-0.00946	0.72356	0.27644
-36.655	2147.98		-35.7283	-8.36345	-13.8839	-6.56151	18.6153	7.72022	-35.7283	-7.63846		-11.2872	-8.16693	-3.12024	-0.00934	0.72356	0.27644
-36.65	2148.07		-35.7236	-8.35352	-13.8789	-6.55915	18.6203	7.72022	-35.7236	-7.63846		-11.1388	-8.05957	-3.07922	-0.00922	0.72356	0.27644
-36.645	2148.11		-35.719	-8.33844	-13.8739	-6.5568	18.6253	7.72022	-35.719	-7.63846		-10.9904	-7.9522	-3.0382	-0.0091	0.72356	0.27644
-36.6401	2147.83		-35.7144	-8.32483	-13.8689	-6.55445	18.6302	7.72022	-35.7144	-7.63846		-10.842	-7.84484	-2.99718	-0.00897	0.72356	0.27644
-36.6351	2147.76		-35.7097	-8.3052	-13.8639	-6.5521	18.6352	7.72022	-35.7097	-7.63846		-10.6936	-7.73747	-2.95616	-0.00885	0.72356	0.27644
-36.6301	2147.78		-35.7051	-8.29123	-13.859	-6.54975	18.6402	7.72022	-35.7051	-7.63846		-10.5452	-7.63011	-2.91514	-0.00873	0.72356	0.27644
-36.6251	2148.09		-35.7005	-8.28491	-13.854	-6.54739	18.6452	7.72022	-35.7005	-7.63846		-10.3969	-7.52274	-2.87412	-0.0086	0.72356	0.27644
-36.6202	2148.17		-35.6958	-8.28394	-13.849	-6.54504	18.6501	7.72022	-35.6958	-7.63846		-10.2485	-7.41538	-2.8331	-0.00848	0.72356	0.27644
-36.6152	2148.4		-35.6912	-8.28918	-13.844	-6.54269	18.6551	7.72022	-35.6912	-7.63846		-10.1001	-7.30802	-2.79208	-0.00836	0.72356	0.27644
-36.6102	2148.66		-35.6865	-8.29326	-13.8391	-6.54034	18.6601	7.72022	-35.6865	-7.63846		-9.95172	-7.20065	-2.75107	-0.00824	0.72356	0.27644
-36.6052	2148.96		-35.6819	-8.30189	-13.8341	-6.53799	18.6651	7.72022	-35.6819	-7.63846		-9.80333	-7.09329	-2.71005	-0.00811	0.72356	0.27644
-36.6002	2149.17		-35.6773	-8.31784	-13.8291	-6.53563	18.67	7.72022	-35.6773	-7.63846		-9.65495	-6.98592	-2.66903	-0.00799	0.72356	0.27644
-36.5953	2149.2		-35.6726	-8.33002	-13.8241	-6.53328	18.675	7.72022	-35.6726	-7.63846		-9.50657	-6.87856	-2.62801	-0.00787	0.72356	0.27644
-36.5903	2149.37		-35.668	-8.34042	-13.8192	-6.53093	18.68	7.72022	-35.668	-7.63846		-9.35818	-6.77119	-2.58699	-0.00774	0.72356	0.27644
-36.5853	2149.58		-35.6634	-8.35189	-13.8142	-6.52858	18.685	7.72022	-35.6634	-7.63846		-9.2098	-6.66383	-2.54597	-0.00762	0.72356	0.27644
-36.5803	2149.98		-35.6587	-8.36337	-13.8092	-6.52623	18.6899	7.72022	-35.6587	-7.63846		-9.06141	-6.55647	-2.50495	-0.0075	0.72356	0.27644
-36.5754	2150.11		-35.6541	-8.36356	-13.8042	-6.52387	18.6949	7.72022	-35.6541	-7.63846		-8.91303	-6.4491	-2.46393	-0.00738	0.72356	0.27644
-36.5704	2150.23		-35.6494	-8.35732	-13.7992	-6.52152	18.6999	7.72022	-35.6494	-7.63846		-8.76465	-6.34174	-2.42291	-0.00725	0.72356	0.27644
-36.5654	2150.27		-35.6446	-8.34525	-13.7943	-6.51917	18.7049	7.72022	-35.6446	-7.63846		-8.61626	-6.23437	-2.38189	-0.00713	0.72356	0.27644
-36.5604	2150.33		-35.6399	-8.33989	-13.7893	-6.51682	18.7099	7.72022	-35.6399	-7.63846		-8.46788	-6.12701	-2.34087	-0.00701	0.72356	0.27644
-36.5554	2150.66		-35.6351	-8.3429	-13.7843	-6.51447	18.7148	7.72022	-35.6351	-7.63846		-8.31949	-6.01964	-2.29985	-0.00688	0.72356	0.27644
-36.5505	2151.15		-35.6304	-8.34089	-13.7793	-6.51211	18.7198	7.72022	-35.6304	-7.63846		-8.17111	-5.91228	-2.25883	-0.00676	0.72356	0.27644
-36.5455	2151.38		-35.6256	-8.3297	-13.7744	-6.50976	18.7248	7.72022	-35.6256	-7.63846		-8.02273	-5.80491	-2.21781	-0.00664	0.72356	0.27644
-36.5405	2151.79		-35.6209	-8.31555	-13.7694	-6.50741	18.7298	7.72022	-35.6209	-7.63846		-7.87434	-5.69755	-2.17679	-0.00652	0.72356	0.27644
-36.5355	2152.32		-35.6161	-8.31102	-13.7644	-6.50506	18.7347	7.72022	-35.6161	-7.63846		-7.72596	-5.59019	-2.13577	-0.00639	0.72356	0.27644
-36.5306	2152.65		-35.6114	-8.31091	-13.7594	-6.50271	18.7397	7.72022	-35.6114	-7.63846		-7.57758	-5.48282	-2.09475	-0.00627	0.72356	0.27644
-36.5256	2152.83		-35.6066	-8.31522	-13.7545	-6.50035	18.7447	7.72022	-35.6066	-7.63846		-7.42919	-5.37546	-2.05374	-0.00615	0.72356	0.27644
-36.5206	2152.85		-35.6019	-8.31689	-13.7495	-6.498	18.7497	7.72022	-35.6019	-7.63846		-7.28081	-5.26809	-2.01272	-0.00603	0.72356	0.27644
-36.5156	2152.96		-35.5971	-8.31276	-13.7445	-6.49565	18.7547	7.72022	-35.5971	-7.63846		-7.13242	-5.16073	-1.9717	-0.0059	0.72356	0.27644
-36.5107	2153.15		-35.5924	-8.30768	-13.7395	-6.4933	18.7596	7.72022	-35.5924	-7.63846		-6.98404	-5.05336	-1.93068	-0.00578	0.72356	0.27644
-36.5057	2153.15		-35.5876	-8.3026	-13.7345	-6.49094	18.7646	7.72022	-35.5876	-7.63846		-6.83566	-4.946	-1.88966	-0.00566	0.72356	0.27644
-36.5007	2153.3		-35.5829	-8.3042	-13.7296	-6.48859	18.7696	7.72022	-35.5829	-7.63846		-6.68727	-4.83863	-1.84864	-0.00553	0.72356	0.27644
-36.4957	2153.37		-35.5781	-8.30745	-13.7246	-6.48624	18.7746	7.72022	-35.5781	-7.63846		-6.53889	-4.73127	-1.80762	-0.00541	0.72356	0.27644
-36.4907	2153.76		-35.5734	-8.30164	-13.7196	-6.48389	18.7795	7.72022	-35.5734	-7.63846		-6.39051	-4.62391	-1.7666	-0.00529	0.72356	0.27644
-36.4858	2153.98		-35.5686	-8.29578	-13.7146	-6.48154	18.7845	7.72022	-35.5686	-7.63846		-6.24212	-4.51654	-1.72558	-0.00517	0.72356	0.27644
-36.4808	2154.04		-35.5639	-8.28438	-13.7097	-6.47918	18.7895	7.72022	-35.5639	-7.63846		-6.09374	-4.40918	-1.68456	-0.00504	0.72356	0.27644
-36.4758	2153.99		-35.5591	-8.28422	-13.7047	-6.47683	18.7945	7.72022	-35.5591	-7.63846		-5.94535	-4.30181	-1.64354	-0.00492	0.72356	0.27644
-36.4708	2154.21		-35.5544	-8.28439	-13.6997	-6.47448	18.7994	7.72022	-35.5544	-7.63846		-5.79697	-4.19445	-1.60252	-0.0048	0.72356	0.27644
-36.4659	2154.57		-35.5496	-8.29629	-13.6947	-6.47213	18.8044	7.72022	-35.5496	-7.63846		-5.64859	-4.08708	-1.5615	-0.00467	0.72356	0.27644
-36.4609	2154.88		-35.5449	-8.30014	-13.6898	-6.46978	18.8094	7.72022	-35.5449	-7.63846		-5.5002	-3.97972	-1.52048	-0.00455	0.72356	0.27644
-36.4559	2154.93		-35.5401	-8.3106	-13.6848	-6.46742	18.8144	7.72022	-35.5401	-7.63846		-5.35182	-3.87235	-1.47946	-0.00443	0.72356	0.27644
-36.4509	2154.86		-35.5354	-8.32238	-13.6798	-6.46507	18.8193	7.72022	-35.5354	-7.63846		-5.20343	-3.76499	-1.43844	-0.00431	0.72356	0.27644
-36.446	2154.85		-35.5306	-8.33789	-13.6748	-6.46272	18.8243	7.72022	-35.5306	-7.63846		-5.05505	-3.65763	-1.39742	-0.00418	0.72356	0.27644
-36.441	2155.11		-35.5259	-8.35275	-13.6698	-6.46037	18.8293	7.72022	-35.5259	-7.63846		-4.90667	-3.55026	-1.35641	-0.00406	0.72356	0.27644
-36.436	2155.17		-35.5211	-8.36016	-13.6649	-6.45802	18.8343	7.72022	-35.5211	-7.63846		-4.75828	-3.4429	-1.31539	-0.00394	0.72356	0.27644
-36.431	2155.12		-35.5164	-8.35984	-13.6599	-6.45566	18.8392	7.72022	-35.5164	-7.63846		-4.6099	-3.33553	-1.27437	-0.00381	0.72356	0.27644
-36.4261	2155.09		-35.5116	-8.36085	-13.6549	-6.45331	18.8442	7.72022	-35.5116	-7.63846		-4.46152	-3.22817	-1.23335	-0.00369	0.72356	0.27644
-36.4211	2155.23		-35.5069	-8.35553	-13.6499	-6.45096	18.8492	7.72022	-35.5069	-7.63846		-4.31313	-3.1208	-1.19233	-0.00357	0.72356	0.27644
-36.4161	2155.36		-35.5021	-8.3448	-13.645	-6.44861	18.8542	7.72022	-35.5021	-7.63846		-4.16475	-3.01344	-1.15131	-0.00345	0.72356	0.27644
-36.4111	2155.56		-35.4974	-8.33382	-13.64	-6.44626	18.8592	7.72022	-35.4974	-7.63846		-4.01636	-2.90607	-1.11029	-0.00332	0.72356	0.27644
-36.4061	2155.83		-35.4926	-8.32873	-13.635	-6.4439	18.8641	7.72022	-35.4926	-7.63846		-3.86798	-2.79871	-1.06927	-0.0032	0.72356	0.27644
-36.4012	2155.95		-35.4879	-8.31921	-13.63	-6.44155	18.8691	7.72022	-35.4879	-7.63846		-3.7196	-2.69135	-1.02825	-0.00308	0.72356	0.27644
-36.3962	2156.06		-35.4831	-8.30925	-13.625	-6.4392	18.8741	7.72022	-35.4831	-7.63846		-3.57121	-2.58398	-0.98723	-0.00296	0.72356	0.27644
-36.3912	2156.31		-35.4784	-8.2991	-13.6201	-6.43685	18.8791	7.72022	-35.4784	-7.63846		-3.42283	-2.47662	-0.94621	-0.00283	0.72356	0.27644
-36.3862	2156.43		-35.4736	-8.29844	-13.6151	-6.4345	18.884	7.72022	-35.4736	-7.63846		-3.27444	-2.36925	-0.90519	-0.00271	0.72356	0.27644
-36.3813	2156.59		-35.4689	-8.2943	-13.6101	-6.43214	18.889	7.72022	-35.4689	-7.63846		-3.12606	-2.26189	-0.86417	-0.00259	0.72356	0.27644
-36.3763	2157		-35.4641	-8.2825	-13.6051	-6.42979	18.894	7.72022	-35.4641	-7.63846		-2.97768	-2.15452	-0.82315	-0.00246	0.72356	0.27644
-36.3713	2157.33		-35.4594	-8.27755	-13.6002	-6.42744	18.899	7.72022	-35.4594	-7.63846		-2.82929	-2.04716	-0.78213	-0.00234	0.72356	0.27644
-36.3663	2157.45		-35.4546	-8.27982	-13.5952	-6.42509	18.9039	7.72022	-35.4546	-7.63846		-2.68091	-1.9398	-0.74111	-0.00222	0.72356	0.27644
-36.3613	2157.47		-35.4499	-8.28544	-13.5902	-6.42274	18.9089	7.72022	-35.4499	-7.63846		-2.53253	-1.83243	-0.70009	-0.0021	0.72356	0.27644
-36.3564	2157.76		-35.4451	-8.28798	-13.5852	-6.42038	18.9139	7.72022	-35.4451	-7.63846		-2.38414	-1.72507	-0.65908	-0.00197	0.72356	0.27644
-36.3514	2158.08		-35.4404	-8.28507	-13.5803	-6.41803	18.9189	7.72022	-35.4404	-7.63846		-2.23576	-1.6177	-0.61806	-0.00185	0.72356	0.27644
-36.3464	2158.45		-35.4356	-8.27485	-13.5753	-6.41568	18.9239	7.72022	-35.4356	-7.63846		-2.08737	-1.51034	-0.57704	-0.00173	0.72356	0.27644
-36.3414	2158.73		-35.4309	-8.26642	-13.5703	-6.41333	18.9288	7.72022	-35.4309	-7.63846		-1.93899	-1.40297	-0.53602	-0.0016	0.72356	0.27644
-36.3365	2158.97		-35.4261	-8.26602	-13.5653	-6.41098	18.9338	7.72022	-35.4261	-7.63846		-1.79061	-1.29561	-0.495	-0.00148	0.72356	0.27644
-36.3315	2159.29		-35.4214	-8.26582	-13.5603	-6.40862	18.9388	7.72022	-35.4214	-7.63846		-1.64222	-1.18824	-0.45398	-0.00136	0.72356	0.27644
-36.3265	2159.6		-35.4166	-8.26678	-13.5554	-6.40627	18.9438	7.72022	-35.4166	-7.63846		-1.49384	-1.08088	-0.41296	-0.00124	0.72356	0.27644
-36.3215	2159.92		-35.4119	-8.26508	-13.5504	-6.40392	18.9487	7.72022	-35.4119	-7.63846		-1.34545	-0.97352	-0.37194	-0.00111	0.72356	0.27644
-36.3165	2160.15		-35.4071	-8.26139	-13.5454	-6.40157	18.9537	7.72022	-35.4071	-7.63846		-1.19707	-0.86615	-0.33092	-0.00099064	0.72356	0.27644
-36.3116	2160.6		-35.4024	-8.25627	-13.5404	-6.39921	18.9587	7.72022	-35.4024	-7.63846		-1.04869	-0.75879	-0.2899	-0.000867845	0.72356	0.27644
-36.3066	2161.12		-35.3976	-8.24881	-13.5355	-6.39686	18.9637	7.72022	-35.3976	-7.63846		-0.9003	-0.65142	-0.24888	-0.000745049	0.72356	0.27644
-36.3016	2161.23		-35.3929	-8.24797	-13.5305	-6.39451	18.9687	7.72022	-35.3929	-7.63846		-0.75192	-0.54406	-0.20786	-0.000622253	0.72356	0.27644
-36.2966	2161.68		-35.3881	-8.24038	-13.5255	-6.39216	18.9736	7.72022	-35.3881	-7.63846		-0.60354	-0.43669	-0.16684	-0.000499458	0.72356	0.27644
-36.2917	2161.82		-35.3834	-8.22984	-13.5205	-6.38981	18.9786	7.72022	-35.3834	-7.63846		-0.45515	-0.32933	-0.12582	-0.000376662	0.72356	0.27644
-36.2867	2162.06		-35.3786	-8.22171	-13.5156	-6.38745	18.9836	7.72022	-35.3786	-7.63846		-0.30677	-0.22196	-0.0848	-0.000253867	0.72356	0.27644
-36.2817	2162.31		-35.3738	-8.20949	-13.5106	-6.3851	18.9886	7.72022	-35.3738	-7.63846		-0.15838	-0.1146	-0.04378	-0.000131071	0.72356	0.27644
-36.2767	2162.64		-35.3691	-8.20468	-13.5056	-6.38275	18.9935	7.72022	-35.3691	-7.63846		-0.01	-0.00724	-0.00276	-8.27554e-06	0.72356	0.27644
-36.2718	2162.95		-35.3644	-8.2043	-13.5006	-6.3804	18.9985	7.72022	-35.3644	-7.63846		0.01	0.00724	0.00276	8.27554e-06	0.72356	0.27644
-36.2668	2163.04		-35.3596	-8.1977	-13.4956	-6.37805	19.0035	7.72022	-35.3596	-7.63846		0.15838	0.1146	0.04378	0.000131071	0.72356	0.27644
-36.2618	2163.09		-35.3548	-8.19227	-13.4907	-6.37569	19.0085	7.72022	-35.3548	-7.63846		0.30677	0.22196	0.0848	0.000253867	0.72356	0.27644
-36.2569	2163.58		-35.3501	-8.18007	-13.4857	-6.37334	19.0134	7.72022	-35.3501	-7.63846		0.45515	0.32933	0.12582	0.000376662	0.72356	0.27644
-36.2519	2163.89		-35.3454	-8.16698	-13.4807	-6.37099	19.0184	7.72022	-35.3454	-7.63846		0.60354	0.43669	0.16684	0.000499458	0.72356	0.27644
-36.2469	2164.16		-35.3406	-8.16856	-13.4757	-6.36864	19.0234	7.72022	-35.3406	-7.63846		0.75192	0.54406	0.20786	0.000622253	0.72356	0.27644
-36.2419	2164.53		-35.3359	-8.16989	-13.4708	-6.36629	19.0284	7.72022	-35.3359	-7.63846		0.9003	0.65142	0.24888	0.000745049	0.72356	0.27644
-36.237	2164.61		-35.3311	-8.16761	-13.4658	-6.36393	19.0333	7.72022	-35.3311	-7.63846		1.04869	0.75879	0.2899	0.000867845	0.72356	0.27644
-36.232	2164.75		-35.3263	-8.17801	-13.4608	-6.36158	19.0383	7.72022	-35.3263	-7.63846		1.19707	0.86615	0.33092	0.00099064	0.72356	0.27644
-36.227	2164.9		-35.3216	-8.17916	-13.4558	-6.35923	19.0433	7.72022	-35.3216	-7.63846		1.34545	0.97352	0.37194	0.00111	0.72356	0.27644
-36.222	2165.08		-35.3169	-8.17189	-13.4509	-6.35688	19.0483	7.72022	-35.3169	-7.63846		1.49384	1.08088	0.41296	0.00124	0.72356	0.27644
-36.2171	2165.16		-35.3121	-8.16145	-13.4459	-6.35453	19.0532	7.72022	-35.3121	-7.63846		1.64222	1.18824	0.45398	0.00136	0.72356	0.27644
-36.2121	2165.52		-35.3073	-8.15172	-13.4409	-6.35217	19.0582	7.72022	-35.3073	-7.63846		1.79061	1.29561	0.495	0.00148	0.72356	0.27644
-36.2071	2165.87		-35.3026	-8.14496	-13.4359	-6.34982	19.0632	7.72022	-35.3026	-7.63846		1.93899	1.40297	0.53602	0.0016	0.72356	0.27644
-36.2021	2166.04		-35.2978	-8.134	-13.431	-6.34747	19.0682	7.72022	-35.2978	-7.63846		2.08737	1.51034	0.57704	0.00173	0.72356	0.27644
-36.1971	2166.5		-35.2931	-8.12458	-13.426	-6.34512	19.0732	7.72022	-35.2931	-7.63846		2.23576	1.6177	0.61806	0.00185	0.72356	0.27644
-36.1922	2166.86		-35.2883	-8.11745	-13.421	-6.34277	19.0781	7.72022	-35.2883	-7.63846		2.38414	1.72507	0.65908	0.00197	0.72356	0.27644
-36.1872	2167.49		-35.2835	-8.11703	-13.416	-6.34041	19.0831	7.72022	-35.2835	-7.63846		2.53253	1.83243	0.70009	0.0021	0.72356	0.27644
-36.1822	2167.72		-35.2787	-8.11132	-13.411	-6.33806	19.0881	7.72022	-35.2787	-7.63846		2.68091	1.9398	0.74111	0.00222	0.72356	0.27644
-36.1772	2168.01		-35.2739	-8.10822	-13.4061	-6.33571	19.0931	7.72022	-35.2739	-7.63846		2.82929	2.04716	0.78213	0.00234	0.72356	0.27644
-36.1723	2168.16		-35.2691	-8.10475	-13.4011	-6.33336	19.098	7.72022	-35.2691	-7.63846		2.97768	2.15452	0.82315	0.00246	0.72356	0.27644
-36.1673	2168.32		-35.2642	-8.10335	-13.3961	-6.33101	19.103	7.72022	-35.2642	-7.63846		3.12606	2.26189	0.86417	0.00259	0.72356	0.27644
-36.1623	2168.73		-35.2593	-8.09539	-13.3911	-6.32865	19.108	7.72022	-35.2593	-7.63846		3.27444	2.36925	0.90519	0.00271	0.72356	0.27644
-36.1573	2168.94		-35.2545	-8.09329	-13.3862	-6.3263	19.113	7.72022	-35.2545	-7.63846		3.42283	2.47662	0.94621	0.00283	0.72356	0.27644
-36.1523	2169.13		-35.2496	-8.08256	-13.3812	-6.32395	19.118	7.72022	-35.2496	-7.63846		3.57121	2.58398	0.98723	0.00296	0.72356	0.27644
-36.1474	2169.39		-35.2447	-8.08544	-13.3762	-6.3216	19.1229	7.72022	-35.2447	-7.63846		3.7196	2.69135	1.02825	0.00308	0.72356	0.27644
-36.1424	2169.76		-35.2399	-8.08127	-13.3712	-6.31925	19.1279	7.72022	-35.2399	-7.63846		3.86798	2.79871	1.06927	0.0032	0.72356	0.27644
-36.1374	2169.94		-35.235	-8.06677	-13.3663	-6.31689	19.1329	7.72022	-35.235	-7.63846		4.01636	2.90607	1.11029	0.00332	0.72356	0.27644
-36.1324	2170.41		-35.2302	-8.05176	-13.3613	-6.31454	19.1379	7.72022	-35.2302	-7.63846		4.16475	3.01344	1.15131	0.00345	0.72356	0.27644
-36.1275	2170.92		-35.2253	-8.03317	-13.3563	-6.31219	19.1428	7.72022	-35.2253	-7.63846		4.31313	3.1208	1.19233	0.00357	0.72356	0.27644
-36.1225	2171.4		-35.2204	-8.01114	-13.3513	-6.30984	19.1478	7.72022	-35.2204	-7.63846		4.46152	3.22817	1.23335	0.00369	0.72356	0.27644
-36.1175	2171.92		-35.2156	-7.99311	-13.3463	-6.30749	19.1528	7.72022	-35.2156	-7.63846		4.6099	3.33553	1.27437	0.00381	0.72356	0.27644
-36.1125	2172.61		-35.2107	-7.97331	-13.3414	-6.30513	19.1578	7.72022	-35.2107	-7.63846		4.75828	3.4429	1.31539	0.00394	0.72356	0.27644
-36.1075	2173.28		-35.2058	-7.95682	-13.3364	-6.30278	19.1627	7.72022	-35.2058	-7.63846		4.90667	3.55026	1.35641	0.00406	0.72356	0.27644
-36.1026	2173.64		-35.201	-7.94186	-13.3314	-6.30043	19.1677	7.72022	-35.201	-7.63846		5.05505	3.65763	1.39742	0.00418	0.72356	0.27644
-36.0976	2174.21		-35.1961	-7.93845	-13.3264	-6.29808	19.1727	7.72022	-35.1961	-7.63846		5.20343	3.76499	1.43844	0.00431	0.72356	0.27644
-36.0926	2174.44		-35.1912	-7.94467	-13.3215	-6.29572	19.1777	7.72022	-35.1912	-7.63846		5.35182	3.87235	1.47946	0.00443	0.72356	0.27644
-36.0876	2174.98		-35.1864	-7.94805	-13.3165	-6.29337	19.1826	7.72022	-35.1864	-7.63846		5.5002	3.97972	1.52048	0.00455	0.72356	0.27644
-36.0827	2175.22		-35.1815	-7.94633	-13.3115	-6.29102	19.1876	7.72022	-35.1815	-7.63846		5.64859	4.08708	1.5615	0.00467	0.72356	0.27644
-36.0777	2175.82		-35.1767	-7.94735	-13.3065	-6.28867	19.1926	7.72022	-35.1767	-7.63846		5.79697	4.19445	1.60252	0.0048	0.72356	0.27644
-36.0727	2176.45		-35.1718	-7.94774	-13.3016	-6.28632	19.1976	7.72022	-35.1718	-7.63846		5.94535	4.30181	1.64354	0.00492	0.72356	0.27644
-36.0677	2177.18		-35.1669	-7.95354	-13.2966	-6.28396	19.2025	7.72022	-35.1669	-7.63846		6.09374	4.40918	1.68456	0.00504	0.72356	0.27644
-36.0627	2177.76		-35.1621	-7.95107	-13.2916	-6.28161	19.2075	7.72022	-35.1621	-7.63846		6.24212	4.51654	1.72558	0.00517	0.72356	0.27644
-36.0578	2178.33		-35.1572	-7.94923	-13.2866	-6.27926	19.2125	7.72022	-35.1572	-7.63846		6.39051	4.62391	1.7666	0.00529	0.72356	0.27644
-36.0528	2179.12		-35.1523	-7.95063	-13.2817	-6.27691	19.2175	7.72022	-35.1523	-7.63846		6.53889	4.73127	1.80762	0.00541	0.72356	0.27644
-36.0478	2179.59		-35.1475	-7.95856	-13.2767	-6.27456	19.2225	7.72022	-35.1475	-7.63846		6.68727	4.83863	1.84864	0.00553	0.72356	0.27644
-36.0428	2180.01		-35.1426	-7.96766	-13.2717	-6.2722	19.2274	7.72022	-35.1426	-7.63846		6.83566	4.946	1.88966	0.00566	0.72356	0.27644
-36.0378	2180.43		-35.1377	-7.96769	-13.2667	-6.26985	19.2324	7.72022	-35.1377	-7.63846		6.98404	5.05336	1.93068	0.00578	0.72356	0.27644
-36.0329	2180.82		-35.1329	-7.95189	-13.2617	-6.2675	19.2374	7.72022	-35.1329	-7.63846		7.13242	5.16073	1.9717	0.0059	0.72356	0.27644
-36.0279	2181.12		-35.128	-7.93464	-13.2568	-6.26515	19.2424	7.72022	-35.128	-7.63846		7.28081	5.26809	2.01272	0.00603	0.72356	0.27644
-36.0229	2181.12		-35.1232	-7.93196	-13.2518	-6.2628	19.2473	7.72022	-35.1232	-7.63846		7.42919	5.37546	2.05374	0.00615	0.72356	0.27644
-36.0179	2181.4		-35.1183	-7.94055	-13.2468	-6.26044	19.2523	7.72022	-35.1183	-7.63846		7.57758	5.48282	2.09475	0.00627	0.72356	0.27644
-36.013	2181.85		-35.1134	-7.94498	-13.2418	-6.25809	19.2573	7.72022	-35.1134	-7.63846		7.72596	5.59019	2.13577	0.00639	0.72356	0.27644
-36.008	2182.2		-35.1086	-7.9385	-13.2369	-6.25574	19.2623	7.72022	-35.1086	-7.63846		7.87434	5.69755	2.17679	0.00652	0.72356	0.27644
-36.003	2182.4		-35.1037	-7.92736	-13.2319	-6.25339	19.2673	7.72022	-35.1037	-7.63846		8.02273	5.80491	2.21781	0.00664	0.72356	0.27644
-35.998	2182.71		-35.0988	-7.91829	-13.2269	-6.25104	19.2722	7.72022	-35.0988	-7.63846		8.17111	5.91228	2.25883	0.00676	0.72356	0.27644
-35.9931	2182.86		-35.094	-7.91385	-13.2219	-6.24868	19.2772	7.72022	-35.094	-7.63846		8.31949	6.01964	2.29985	0.00688	0.72356	0.27644
-35.9881	2183.12		-35.0891	-7.91301	-13.217	-6.24633	19.2822	7.72022	-35.0891	-7.63846		8.46788	6.12701	2.34087	0.00701	0.72356	0.27644
-35.9831	2183.47		-35.0842	-7.90814	-13.212	-6.24398	19.2872	7.72022	-35.0842	-7.63846		8.61626	6.23437	2.38189	0.00713	0.72356	0.27644
-35.9781	2183.59		-35.0794	-7.89789	-13.207	-6.24163	19.2921	7.72022	-35.0794	-7.63846		8.76465	6.34174	2.42291	0.00725	0.72356	0.27644
-35.9732	2183.64		-35.0745	-7.89634	-13.202	-6.23928	19.2971	7.72022	-35.0745	-7.63846		8.91303	6.4491	2.46393	0.00738	0.72356	0.27644
-35.9682	2183.69		-35.0697	-7.8903	-13.197	-6.23692	19.3021	7.72022	-35.0697	-7.63846		9.06141	6.55647	2.50495	0.0075	0.72356	0.27644
-35.9632	2183.75		-35.0648	-7.88514	-13.1921	-6.23457	19.3071	7.72022	-35.0648	-7.63846		9.2098	6.66383	2.54597	0.00762	0.72356	0.27644
-35.9582	2183.76		-35.0599	-7.88605	-13.1871	-6.23222	19.312	7.72022	-35.0599	-7.63846		9.35818	6.77119	2.58699	0.00774	0.72356	0.27644
-35.9533	2183.68		-35.0551	-7.8958	-13.1821	-6.22987	19.317	7.72022	-35.0551	-7.63846		9.50657	6.87856	2.62801	0.00787	0.72356	0.27644
-35.9483	2183.67		-35.0502	-7.89512	-13.1771	-6.22752	19.322	7.72022	-35.0502	-7.63846		9.65495	6.98592	2.66903	0.00799	0.72356	0.27644
-35.9433	2183.46		-35.0453	-7.88489	-13.1722	-6.22516	19.327	7.72022	-35.0453	-7.63846		9.80333	7.09329	2.71005	0.00811	0.72356	0.27644
-35.9383	2183.45		-35.0405	-7.8816	-13.1672	-6.22281	19.3319	7.72022	-35.0405	-7.63846		9.95172	7.20065	2.75107	0.00824	0.72356	0.27644
-35.9333	2183.42		-35.0356	-7.89423	-13.1622	-6.22046	19.3369	7.72022	-35.0356	-7.63846		10.1001	7.30802	2.79208	0.00836	0.72356	0.27644
-35.9284	2183.57		-35.0307	-7.91077	-13.1572	-6.21811	19.3419	7.72022	-35.0307	-7.63846		10.2485	7.41538	2.8331	0.00848	0.72356	0.27644
-35.9234	2183.79		-35.0259	-7.92067	-13.1523	-6.21576	19.3469	7.72022	-35.0259	-7.63846		10.3969	7.52274	2.87412	0.0086	0.72356	0.27644
-35.9184	2184.2		-35.021	-7.92637	-13.1473	-6.2134	19.3518	7.72022	-35.021	-7.63846		10.5452	7.63011	2.91514	0.00873	0.72356	0.27644
-35.9134	2184.22		-35.0162	-7.91805	-13.1423	-6.21105	19.3568	7.72022	-35.0162	-7.63846		10.6936	7.73747	2.95616	0.00885	0.72356	0.27644
-35.9085	2184.09		-35.0113	-7.90587	-13.1373	-6.2087	19.3618	7.72022	-35.0113	-7.63846		10.842	7.84484	2.99718	0.00897	0.72356	0.27644
-35.9035	2184.32		-35.0064	-7.89398	-13.1324	-6.20635	19.3668	7.72022	-35.0064	-7.63846		10.9904	7.9522	3.0382	0.0091	0.72356	0.27644
-35.8985	2184.37		-35.0016	-7.88225	-13.1274	-6.20399	19.3718	7.72022	-35.0016	-7.63846		11.1388	8.05957	3.07922	0.00922	0.72356	0.27644
-35.8935	2184.58		-34.9967	-7.87894	-13.1224	-6.20164	19.3767	7.72022	-34.9967	-7.63846		11.2872	8.16693	3.12024	0.00934	0.72356	0.27644
-35.8886	2184.58		-34.9918	-7.86895	-13.1174	-6.19929	19.3817	7.72022	-34.9918	-7.63846		11.4356	8.2743	3.16126	0.00946	0.72356	0.27644
-35.8836	2184.78		-34.987	-7.86572	-13.1124	-6.19694	19.3867	7.72022	-34.987	-7.63846		11.5839	8.38166	3.20228	0.00959	0.72356	0.27644
-35.8786	2184.81		-34.9821	-7.86037	-13.1075	-6.19459	19.3917	7.72022	-34.9821	-7.63846		11.7323	8.48902	3.2433	0.00971	0.72356	0.27644
-35.8736	2185.07		-34.9772	-7.86408	-13.1025	-6.19223	19.3967	7.72022	-34.9772	-7.63846		11.8807	8.59639	3.28432	0.00983	0.72356	0.27644
-35.8686	2185.27		-34.9724	-7.86372	-13.0975	-6.18988	19.4016	7.72022	-34.9724	-7.63846		12.0291	8.70375	3.32534	0.00995	0.72356	0.27644
-35.8637	2185.21		-34.9675	-7.86607	-13.0925	-6.18753	19.4066	7.72022	-34.9675	-7.63846		12.1775	8.81112	3.36636	0.01008	0.72356	0.27644
-35.8587	2185		-34.9626	-7.86112	-13.0876	-6.18518	19.4116	7.72022	-34.9626	-7.63846		12.3259	8.91848	3.40738	0.0102	0.72356	0.27644
-35.8537	2185		-34.9578	-7.85359	-13.0826	-6.18283	19.4166	7.72022	-34.9578	-7.63846		12.4742	9.02585	3.4484	0.01032	0.72356	0.27644
-35.8487	2185.23		-34.9529	-7.84288	-13.0776	-6.18047	19.4215	7.72022	-34.9529	-7.63846		12.6226	9.13321	3.48942	0.01045	0.72356	0.27644
-35.8438	2185.38		-34.9481	-7.82409	-13.0726	-6.17812	19.4265	7.72022	-34.9481	-7.63846		12.771	9.24058	3.53043	0.01057	0.72356	0.27644
-35.8388	2185.66		-34.9432	-7.82288	-13.0677	-6.17577	19.4315	7.72022	-34.9432	-7.63846		12.9194	9.34794	3.57145	0.01069	0.72356	0.27644
-35.8338	2185.92		-34.9383	-7.82838	-13.0627	-6.17342	19.4365	7.72022	-34.9383	-7.63846		13.0678	9.4553	3.61247	0.01081	0.72356	0.27644
-35.8288	2186.15		-34.9335	-7.83733	-13.0577	-6.17107	19.4414	7.72022	-34.9335	-7.63846		13.2162	9.56267	3.65349	0.01094	0.72356	0.27644
-35.8239	2186.17		-34.9286	-7.8397	-13.0527	-6.16871	19.4464	7.72022	-34.9286	-7.63846		13.3645	9.67003	3.69451	0.01106	0.72356	0.27644
-35.8189	2186.26		-34.9237	-7.84118	-13.0477	-6.16636	19.4514	7.72022	-34.9237	-7.63846		13.5129	9.7774	3.73553	0.01118	0.72356	0.27644
-35.8139	2186.44		-34.9189	-7.83672	-13.0428	-6.16401	19.4564	7.72022	-34.9189	-7.63846		13.6613	9.88476	3.77655	0.01131	0.72356	0.27644
-35.8089	2186.7		-34.914	-7.82802	-13.0378	-6.16166	19.4613	7.72022	-34.914	-7.63846		13.8097	9.99213	3.81757	0.01143	0.72356	0.27644
-35.8039	2186.95		-34.9091	-7.82632	-13.0328	-6.15931	19.4663	7.72022	-34.9091	-7.63846		13.9581	10.0995	3.85859	0.01155	0.72356	0.27644
-35.799	2186.89		-34.9043	-7.83477	-13.0278	-6.15695	19.4713	7.72022	-34.9043	-7.63846		14.1065	10.2069	3.89961	0.01167	0.72356	0.27644
-35.794	2186.72		-34.8994	-7.83683	-13.0229	-6.1546	19.4763	7.72022	-34.8994	-7.63846		14.2548	10.3142	3.94063	0.0118	0.72356	0.27644
-35.789	2186.65		-34.8946	-7.83649	-13.0179	-6.15225	19.4812	7.72022	-34.8946	-7.63846		14.4032	10.4216	3.98165	0.01192	0.72356	0.27644
-35.784	2187.08		-34.8897	-7.84287	-13.0129	-6.1499	19.4862	7.72022	-34.8897	-7.63846		14.5516	10.529	4.02267	0.01204	0.72356	0.27644
-35.7791	2187.04		-34.8848	-7.85154	-13.0079	-6.14755	19.4912	7.72022	-34.8848	-7.63846		14.7	10.6363	4.06369	0.01217	0.72356	0.27644
-35.7741	2187.01		-34.88	-7.85856	-13.003	-6.14519	19.4962	7.72022	-34.88	-7.63846		14.7	10.6363	4.06369	0.01217	0.72356	0.27644
-35.7691	2187.09		-34.8751	-7.85515	-12.998	-6.14284	19.5012	7.72022	-34.8751	-7.63846		14.9152	10.6363	4.27884	0.01234	0.71312	0.28688
-35.7642	2187.11		-34.8702	-7.86124	-12.993	-6.14049	19.5061	7.72022	-34.8702	-7.63846		15.1303	10.6363	4.49399	0.01252	0.70298	0.29702
-35.7592	2187.28		-34.8654	-7.86742	-12.988	-6.13814	19.5111	7.72022	-34.8654	-7.63846		15.3454	10.6363	4.70914	0.0127	0.69312	0.30688
-35.7542	2187.43		-34.8605	-7.87021	-12.983	-6.13579	19.5161	7.72022	-34.8605	-7.63846		15.5606	10.6363	4.92429	0.01288	0.68354	0.31646
-35.7492	2187.56		-34.8556	-7.8829	-12.9781	-6.13343	19.5211	7.72022	-34.8556	-7.63846		15.7758	10.6363	5.13944	0.01306	0.67422	0.32578
-35.7443	2187.51		-34.8508	-7.90372	-12.9731	-6.13108	19.526	7.72022	-34.8508	-7.63846		15.9909	10.6363	5.3546	0.01323	0.66515	0.33485
-35.7393	2187.79		-34.8459	-7.90897	-12.9681	-6.12873	19.531	7.72022	-34.8459	-7.63846		16.2061	10.6363	5.56975	0.01341	0.65632	0.34368
-35.7343	2187.92		-34.8411	-7.90347	-12.9631	-6.12638	19.536	7.72022	-34.8411	-7.63846		16.4212	10.6363	5.7849	0.01359	0.64772	0.35228
-35.7293	2188.15		-34.8362	-7.89444	-12.9582	-6.12403	19.541	7.72022	-34.8362	-7.63846		16.6364	10.6363	6.00005	0.01377	0.63934	0.36066
-35.7243	2188.49		-34.8313	-7.89345	-12.9532	-6.12167	19.546	7.72022	-34.8313	-7.63846		16.8515	10.6363	6.2152	0.01395	0.63118	0.36882
-35.7194	2189.03		-34.8265	-7.89563	-12.9482	-6.11932	19.5509	7.72022	-34.8265	-7.63846		17.0667	10.6363	6.43035	0.01412	0.62322	0.37678
-35.7144	2189.34		-34.8216	-7.89405	-12.9432	-6.11697	19.5559	7.72022	-34.8216	-7.63846		17.2818	10.6363	6.64551	0.0143	0.61546	0.38454
-35.7094	2189.52		-34.8167	-7.89021	-12.9383	-6.11462	19.5609	7.72022	-34.8167	-7.63846		17.497	10.6363	6.86066	0.01448	0.60789	0.39211
-35.7044	2189.72		-34.8119	-7.89548	-12.9333	-6.11227	19.5659	7.72022	-34.8119	-7.63846		17.7121	10.6363	7.07581	0.01466	0.60051	0.39949
-35.6995	2189.99		-34.807	-7.8954	-12.9283	-6.10991	19.5708	7.72022	-34.807	-7.63846		17.9273	10.6363	7.29096	0.01484	0.5933	0.4067
-35.6945	2190.22		-34.8021	-7.89653	-12.9233	-6.10756	19.5758	7.72022	-34.8021	-7.63846		18.1424	10.6363	7.50611	0.01501	0.58627	0.41373
-35.6895	2190.81		-34.7973	-7.90359	-12.9183	-6.10521	19.5808	7.72022	-34.7973	-7.63846		18.3576	10.6363	7.72126	0.01519	0.5794	0.4206
-35.6845	2191.16		-34.7924	-7.90867	-12.9134	-6.10286	19.5858	7.72022	-34.7924	-7.63846		18.5727	10.6363	7.93641	0.01537	0.57268	0.42732
-35.6795	2191.3		-34.7876	-7.90866	-12.9084	-6.10051	19.5907	7.72022	-34.7876	-7.63846		18.7879	10.6363	8.15157	0.01555	0.56613	0.43387
-35.6746	2191.74		-34.7827	-7.9147	-12.9034	-6.09815	19.5957	7.72022	-34.7827	-7.63846		19.003	10.6363	8.36672	0.01573	0.55972	0.44028
-35.6696	2192.11		-34.7778	-7.92273	-12.8984	-6.0958	19.6007	7.72022	-34.7778	-7.63846		19.2182	10.6363	8.58187	0.0159	0.55345	0.44655
-35.6646	2192.41		-34.773	-7.93586	-12.8935	-6.09345	19.6057	7.72022	-34.773	-7.63846		19.4333	10.6363	8.79702	0.01608	0.54732	0.45268
-35.6596	2192.82		-34.7681	-7.94484	-12.8885	-6.0911	19.6106	7.72022	-34.7681	-7.63846		19.6485	10.6363	9.01217	0.01626	0.54133	0.45867
-35.6547	2193.2		-34.7632	-7.95004	-12.8835	-6.08874	19.6156	7.72022	-34.7632	-7.63846		19.8636	10.6363	9.22732	0.01644	0.53547	0.46453
-35.6497	2193.84		-34.7584	-7.95885	-12.8785	-6.08639	19.6206	7.72022	-34.7584	-7.63846		20.0788	10.6363	9.44247	0.01662	0.52973	0.47027
-35.6447	2194.34		-34.7535	-7.961	-12.8735	-6.08404	19.6256	7.72022	-34.7535	-7.63846		20.2939	10.6363	9.65763	0.01679	0.52411	0.47589
-35.6397	2195.09		-34.7486	-7.96745	-12.8686	-6.08169	19.6305	7.72022	-34.7486	-7.63846		20.5091	10.6363	9.87278	0.01697	0.51861	0.48139
-35.6347	2195.27		-34.7438	-7.97424	-12.8636	-6.07934	19.6355	7.72022	-34.7438	-7.63846		20.7242	10.6363	10.0879	0.01715	0.51323	0.48677
-35.6298	2195.68		-34.7389	-7.98435	-12.8586	-6.07698	19.6405	7.72022	-34.7389	-7.63846		20.9394	10.6363	10.3031	0.01733	0.50796	0.49204
-35.6248	2195.86		-34.7341	-7.99638	-12.8536	-6.07463	19.6455	7.72022	-34.7341	-7.63846		21.1546	10.6363	10.5182	0.01751	0.50279	0.49721
-35.6198	2196.28		-34.7292	-8.00728	-12.8487	-6.07228	19.6505	7.72022	-34.7292	-7.63846		21.3697	10.6363	10.7334	0.01768	0.49773	0.50227
-35.6148	2196.59		-34.7243	-8.00318	-12.8437	-6.06993	19.6554	7.72022	-34.7243	-7.63846		21.5848	10.6363	10.9485	0.01786	0.49277	0.50723
-35.6099	2196.74		-34.7195	-7.99451	-12.8387	-6.06758	19.6604	7.72022	-34.7195	-7.63846		21.8	10.6363	11.1637	0.01804	0.4879	0.5121
-35.6049	2197.05		-34.7146	-7.99206	-12.8337	-6.06522	19.6654	7.72022	-34.7146	-7.63846		22.0151	10.6363	11.3788	0.01822	0.48314	0.51686
-35.5999	2197.69		-34.7097	-7.99715	-12.8288	-6.06287	19.6704	7.72022	-34.7097	-7.63846		22.2303	10.6363	11.594	0.0184	0.47846	0.52154
-35.5949	2198		-34.7049	-8.00739	-12.8238	-6.06052	19.6753	7.72022	-34.7049	-7.63846		22.4455	10.6363	11.8091	0.01857	0.47387	0.52613
-35.5899	2198.24		-34.7	-8.01461	-12.8188	-6.05817	19.6803	7.72022	-34.7	-7.63846		22.6606	10.6363	12.0243	0.01875	0.46937	0.53063
-35.585	2198.47		-34.6951	-8.02707	-12.8138	-6.05582	19.6853	7.72022	-34.6951	-7.63846		22.8758	10.6363	12.2394	0.01893	0.46496	0.53504
-35.58	2198.53		-34.6903	-8.03454	-12.8088	-6.05346	19.6903	7.72022	-34.6903	-7.63846		23.0909	10.6363	12.4546	0.01911	0.46063	0.53937
-35.575	2198.71		-34.6854	-8.02824	-12.8039	-6.05111	19.6953	7.72022	-34.6854	-7.63846		23.3061	10.6363	12.6698	0.01929	0.45638	0.54362
-35.57	2198.92		-34.6805	-8.02548	-12.7989	-6.04876	19.7002	7.72022	-34.6805	-7.63846		23.5212	10.6363	12.8849	0.01947	0.4522	0.5478
-35.565	2199.32		-34.6757	-8.02701	-12.7939	-6.04641	19.7052	7.72022	-34.6757	-7.63846		23.7364	10.6363	13.1	0.01964	0.4481	0.5519
-35.5601	2199.46		-34.6708	-8.01837	-12.7889	-6.04406	19.7102	7.72022	-34.6708	-7.63846		23.9515	10.6363	13.3152	0.01982	0.44408	0.55592
-35.5551	2199.77		-34.666	-8.03355	-12.784	-6.0417	19.7152	7.72022	-34.666	-7.63846		24.1667	10.6363	13.5304	0.02	0.44012	0.55988
-35.5501	2200.08		-34.6611	-8.0477	-12.779	-6.03935	19.7201	7.72022	-34.6611	-7.63846		24.3818	10.6363	13.7455	0.02018	0.43624	0.56376
-35.5451	2200.38		-34.6562	-8.05972	-12.774	-6.037	19.7251	7.72022	-34.6562	-7.63846		24.597	10.6363	13.9607	0.02036	0.43242	0.56758
-35.5402	2200.62		-34.6514	-8.055	-12.769	-6.03465	19.7301	7.72022	-34.6514	-7.63846		24.8121	10.6363	14.1758	0.02053	0.42867	0.57133
-35.5352	2200.58		-34.6465	-8.047	-12.7641	-6.0323	19.7351	7.72022	-34.6465	-7.63846		25.0273	10.6363	14.391	0.02071	0.42499	0.57501
-35.5302	2200.7		-34.6416	-8.04849	-12.7591	-6.02994	19.74	7.72022	-34.6416	-7.63846		25.2424	10.6363	14.6061	0.02089	0.42137	0.57863
-35.5252	2200.92		-34.6368	-8.0402	-12.7541	-6.02759	19.745	7.72022	-34.6368	-7.63846		25.4576	10.6363	14.8213	0.02107	0.41781	0.58219
-35.5203	2201.26		-34.6319	-8.02983	-12.7491	-6.02524	19.75	7.72022	-34.6319	-7.63846		25.6727	10.6363	15.0364	0.02125	0.4143	0.5857
-35.5153	2201.43		-34.627	-8.02545	-12.7441	-6.02289	19.755	7.72022	-34.627	-7.63846		25.8879	10.6363	15.2516	0.02142	0.41086	0.58914
-35.5103	2201.59		-34.6222	-8.02131	-12.7392	-6.02054	19.7599	7.72022	-34.6222	-7.63846		26.103	10.6363	15.4667	0.0216	0.40747	0.59253
-35.5053	2201.9		-34.6173	-8.00516	-12.7342	-6.01818	19.7649	7.72022	-34.6173	-7.63846		26.3182	10.6363	15.6819	0.02178	0.40414	0.59586
-35.5004	2202.25		-34.6125	-7.98508	-12.7292	-6.01583	19.7699	7.72022	-34.6125	-7.63846		26.5333	10.6363	15.897	0.02196	0.40087	0.59913
-35.4954	2202.07		-34.6076	-7.97257	-12.7242	-6.01348	19.7749	7.72022	-34.6076	-7.63846		26.7485	10.6363	16.1122	0.02214	0.39764	0.60236
-35.4904	2202.19		-34.6027	-7.96262	-12.7193	-6.01113	19.7798	7.72022	-34.6027	-7.63846		26.9636	10.6363	16.3273	0.02231	0.39447	0.60553
-35.4854	2202.49		-34.5979	-7.96287	-12.7143	-6.00878	19.7848	7.72022	-34.5979	-7.63846		27.1788	10.6363	16.5425	0.02249	0.39135	0.60865
-35.4805	2202.67		-34.593	-7.96866	-12.7093	-6.00642	19.7898	7.72022	-34.593	-7.63846		27.3939	10.6363	16.7576	0.02267	0.38827	0.61173
-35.4755	2202.99		-34.5881	-7.97536	-12.7043	-6.00407	19.7948	7.72022	-34.5881	-7.63846		27.6091	10.6363	16.9728	0.02285	0.38525	0.61475
-35.4705	2203.1		-34.5833	-7.98188	-12.6994	-6.00172	19.7998	7.72022	-34.5833	-7.63846		27.8242	10.6363	17.1879	0.02303	0.38227	0.61773
-35.4655	2203.3		-34.5784	-7.99169	-12.6944	-5.99937	19.8047	7.72022	-34.5784	-7.63846		28.0394	10.6363	17.4031	0.0232	0.37933	0.62067
-35.4605	2203.44		-34.5735	-8.00481	-12.6894	-5.99701	19.8097	7.72022	-34.5735	-7.63846		28.2545	10.6363	17.6182	0.02338	0.37645	0.62355
-35.4556	2203.84		-34.5687	-8.02089	-12.6844	-5.99466	19.8147	7.72022	-34.5687	-7.63846		28.4697	10.6363	17.8334	0.02356	0.3736	0.6264
-35.4506	2204.1		-34.5638	-8.03947	-12.6795	-5.99231	19.8197	7.72022	-34.5638	-7.63846		28.6849	10.6363	18.0485	0.02374	0.3708	0.6292
-35.4456	2204.36		-34.559	-8.05088	-12.6745	-5.98996	19.8246	7.72022	-34.559	-7.63846		28.9	10.6363	18.2637	0.02392	0.36804	0.63196
-35.4406	2204.39		-34.5541	-8.05884	-12.6695	-5.98761	19.8296	7.72022	-34.5541	-7.63846		29.1151	10.6363	18.4788	0.02409	0.36532	0.63468
-35.4357	2204.54		-34.5492	-8.07204	-12.6645	-5.98525	19.8346	7.72022	-34.5492	-7.63846		29.3303	10.6363	18.694	0.02427	0.36264	0.63736
-35.4307	2204.76		-34.5444	-8.07239	-12.6595	-5.9829	19.8396	7.72022	-34.5444	-7.63846		29.5454	10.6363	18.9091	0.02445	0.36	0.64
-35.4257	2205.06		-34.5395	-8.06545	-12.6546	-5.98055	19.8446	7.72022	-34.5395	-7.63846		29.7606	10.6363	19.1243	0.02463	0.3574	0.6426
-35.4207	2205.23		-34.5346	-8.05436	-12.6496	-5.9782	19.8495	7.72022	-34.5346	-7.63846		29.9758	10.6363	19.3394	0.02481	0.35483	0.64517
-35.4158	2205.3		-34.5298	-8.04748	-12.6446	-5.97585	19.8545	7.72022	-34.5298	-7.63846		30.1909	10.6363	19.5546	0.02498	0.3523	0.6477
-35.4108	2205.26		-34.5249	-8.047	-12.6396	-5.97349	19.8595	7.72022	-34.5249	-7.63846		30.4061	10.6363	19.7697	0.02516	0.34981	0.65019
-35.4058	2205.32		-34.52	-8.05544	-12.6347	-5.97114	19.8645	7.72022	-34.52	-7.63846		30.6212	10.6363	19.9849	0.02534	0.34735	0.65265
-35.4008	2205.55		-34.5152	-8.06609	-12.6297	-5.96879	19.8694	7.72022	-34.5152	-7.63846		30.8364	10.6363	20.2001	0.02552	0.34493	0.65507
-35.3958	2205.68		-34.5103	-8.07804	-12.6247	-5.96644	19.8744	7.72022	-34.5103	-7.63846		31.0515	10.6363	20.4152	0.0257	0.34254	0.65746
-35.3909	2206.03		-34.5055	-8.09012	-12.6197	-5.96409	19.8794	7.72022	-34.5055	-7.63846		31.2667	10.6363	20.6303	0.02587	0.34018	0.65982
-35.3859	2206.41		-34.5006	-8.09026	-12.6148	-5.96173	19.8844	7.72022	-34.5006	-7.63846		31.4818	10.6363	20.8455	0.02605	0.33786	0.66214
-35.3809	2206.6		-34.4957	-8.08034	-12.6098	-5.95938	19.8893	7.72022	-34.4957	-7.63846		31.697	10.6363	21.0607	0.02623	0.33556	0.66444
-35.3759	2206.86		-34.4909	-8.06726	-12.6048	-5.95703	19.8943	7.72022	-34.4909	-7.63846		31.9121	10.6363	21.2758	0.02641	0.3333	0.6667
-35.371	2207.17		-34.486	-8.05413	-12.5998	-5.95468	19.8993	7.72022	-34.486	-7.63846		32.1273	10.6363	21.491	0.02659	0.33107	0.66893
-35.366	2207.72		-34.4811	-8.04279	-12.5948	-5.95233	19.9043	7.72022	-34.4811	-7.63846		32.3424	10.6363	21.7061	0.02677	0.32887	0.67113
-35.361	2208.05		-34.4763	-8.04382	-12.5899	-5.94997	19.9093	7.72022	-34.4763	-7.63846		32.5576	10.6363	21.9213	0.02694	0.32669	0.67331
-35.356	2208.12		-34.4714	-8.04847	-12.5849	-5.94762	19.9142	7.72022	-34.4714	-7.63846		32.7727	10.6363	22.1364	0.02712	0.32455	0.67545
-35.3511	2208.17		-34.4665	-8.04938	-12.5799	-5.94527	19.9192	7.72022	-34.4665	-7.63846		32.9879	10.6363	22.3516	0.0273	0.32243	0.67757
-35.3461	2208.42		-34.4617	-8.05491	-12.5749	-5.94292	19.9242	7.72022	-34.4617	-7.63846		33.203	10.6363	22.5667	0.02748	0.32034	0.67966
-35.3411	2208.75		-34.4568	-8.06128	-12.57	-5.94057	19.9292	7.72022	-34.4568	-7.63846		33.4182	10.6363	22.7819	0.02766	0.31828	0.68172
-35.3361	2209.12		-34.452	-8.06488	-12.565	-5.93821	19.9341	7.72022	-34.452	-7.63846		33.6333	10.6363	22.997	0.02783	0.31624	0.68376
-35.3311	2209.32		-34.4471	-8.06824	-12.56	-5.93586	19.9391	7.72022	-34.4471	-7.63846		33.8485	10.6363	23.2122	0.02801	0.31423	0.68577
-35.3262	2209.56		-34.4422	-8.06642	-12.555	-5.93351	19.9441	7.72022	-34.4422	-7.63846		34.0636	10.6363	23.4273	0.02819	0.31225	0.68775
-35.3212	2209.85		-34.4374	-8.06491	-12.5501	-5.93116	19.9491	7.72022	-34.4374	-7.63846		34.2788	10.6363	23.6425	0.02837	0.31029	0.68971
-35.3162	2210.2		-34.4325	-8.07537	-12.5451	-5.92881	19.954	7.72022	-34.4325	-7.63846		34.4939	10.6363	23.8576	0.02855	0.30835	0.69165
-35.3112	2210.58		-34.4276	-8.09119	-12.5401	-5.92645	19.959	7.72022	-34.4276	-7.63846		34.7091	10.6363	24.0728	0.02872	0.30644	0.69356
-35.3063	2210.9		-34.4228	-8.10839	-12.5351	-5.9241	19.964	7.72022	-34.4228	-7.63846		34.9242	10.6363	24.2879	0.0289	0.30455	0.69545
-35.3013	2211.24		-34.4179	-8.13114	-12.5302	-5.92175	19.969	7.72022	-34.4179	-7.63846		35.1394	10.6363	24.5031	0.02908	0.30269	0.69731
-35.2963	2211.44		-34.4129	-8.14375	-12.5252	-5.9194	19.9739	7.72022	-34.4129	-7.63846		35.3546	10.6363	24.7182	0.02926	0.30085	0.69915
-35.2913	2211.46		-34.408	-8.15247	-12.5202	-5.91705	19.9789	7.72022	-34.408	-7.63846		35.5697	10.6363	24.9334	0.02944	0.29903	0.70097
-35.2864	2211.64		-34.4031	-8.16113	-12.5152	-5.91469	19.9839	7.72022	-34.4031	-7.63846		35.7848	10.6363	25.1485	0.02961	0.29723	0.70277
-35.2814	2211.65		-34.3982	-8.1693	-12.5102	-5.91234	19.9889	7.72022	-34.3982	-7.63846		36	10.6363	25.3637	0.02979	0.29545	0.70455
-35.2764	2211.67		-34.3933	-8.17852	-12.5053	-5.90999	19.9938	7.72022	-34.3933	-7.63846
-35.2714	2211.72		-34.3883	-8.18053	-12.5003	-5.90764	19.9988	7.72022	-34.3883	-7.63846
-35.2665	2211.94		-34.3833	-8.1823	-12.4953	-5.90529	20.0038	7.72022	-34.3833	-7.63846
-35.2615	2212.03		-34.3783	-8.17949	-12.4903	-5.90293	20.0088	7.72022	-34.3783	-7.63846
-35.2565	2212.48		-34.3734	-8.18091	-12.4854	-5.90058	20.0138	7.72022	-34.3734	-7.63846
-35.2515	2212.85		-34.3684	-8.18598	-12.4804	-5.89823	20.0187	7.72022	-34.3684	-7.63846
-35.2466	2213.2		-34.3634	-8.19084	-12.4754	-5.89588	20.0237	7.72022	-34.3634	-7.63846
-35.2416	2213.47		-34.3584	-8.1897	-12.4704	-5.89353	20.0287	7.72022	-34.3584	-7.63846
-35.2366	2213.75		-34.3534	-8.19689	-12.4655	-5.89117	20.0337	7.72022	-34.3534	-7.63846
-35.2316	2214.07		-34.3485	-8.19223	-12.4605	-5.88882	20.0386	7.72022	-34.3485	-7.63846
-35.2267	2214.56		-34.3435	-8.18889	-12.4555	-5.88647	20.0436	7.72022	-34.3435	-7.63846
-35.2217	2215.22		-34.3385	-8.18536	-12.4505	-5.88412	20.0486	7.72022	-34.3385	-7.63846
-35.2167	2215.73		-34.3335	-8.17856	-12.4456	-5.88177	20.0536	7.72022	-34.3335	-7.63846
-35.2117	2216.25		-34.3285	-8.17488	-12.4406	-5.87941	20.0586	7.72022	-34.3285	-7.63846
-35.2067	2216.61		-34.3236	-8.16801	-12.4356	-5.87706	20.0635	7.72022	-34.3236	-7.63846
-35.2018	2216.96		-34.3186	-8.15553	-12.4306	-5.87471	20.0685	7.72022	-34.3186	-7.63846
-35.1968	2217.18		-34.3136	-8.14341	-12.4256	-5.87236	20.0735	7.72022	-34.3136	-7.63846
-35.1918	2217.53		-34.3087	-8.13757	-12.4207	-5.87	20.0785	7.72022	-34.3087	-7.63846
-35.1868	2217.88		-34.3037	-8.13631	-12.4157	-5.86765	20.0834	7.72022	-34.3037	-7.63846
-35.1819	2218.2		-34.2987	-8.13408	-12.4107	-5.8653	20.0884	7.72022	-34.2987	-7.63846
-35.1769	2218.72		-34.2937	-8.13445	-12.4057	-5.86295	20.0934	7.72022	-34.2937	-7.63846
-35.1719	2219.43		-34.2887	-8.12951	-12.4008	-5.8606	20.0984	7.72022	-34.2887	-7.63846
-35.1669	2219.99		-34.2838	-8.11837	-12.3958	-5.85824	20.1033	7.72022	-34.2838	-7.63846
-35.162	2220.26		-34.2788	-8.11884	-12.3908	-5.85589	20.1083	7.72022	-34.2788	-7.63846
-35.157	2220.48		-34.2738	-8.13368	-12.3858	-5.85354	20.1133	7.72022	-34.2738	-7.63846
-35.152	2220.39		-34.2688	-8.14502	-12.3809	-5.85119	20.1183	7.72022	-34.2688	-7.63846
-35.147	2220.35		-34.2639	-8.15366	-12.3759	-5.84884	20.1232	7.72022	-34.2639	-7.63846
-35.142	2220.57		-34.2589	-8.16672	-12.3709	-5.84648	20.1282	7.72022	-34.2589	-7.63846
-35.1371	2220.76		-34.2539	-8.17735	-12.3659	-5.84413	20.1332	7.72022	-34.2539	-7.63846
-35.1321	2220.97		-34.2489	-8.18604	-12.3609	-5.84178	20.1382	7.72022	-34.2489	-7.63846
-35.1271	2221.03		-34.2439	-8.18263	-12.356	-5.83943	20.1432	7.72022	-34.2439	-7.63846
-35.1221	2220.98		-34.239	-8.18932	-12.351	-5.83708	20.1481	7.72022	-34.239	-7.63846
-35.1172	2220.79		-34.234	-8.19542	-12.346	-5.83472	20.1531	7.72022	-34.234	-7.63846
-35.1122	2220.7		-34.229	-8.19379	-12.341	-5.83237	20.1581	7.72022	-34.229	-7.63846
-35.1072	2220.52		-34.224	-8.19168	-12.3361	-5.83002	20.1631	7.72022	-34.224	-7.63846
-35.1022	2220.56		-34.2191	-8.1913	-12.3311	-5.82767	20.168	7.72022	-34.2191	-7.63846
-35.0972	2220.73		-34.2141	-8.19533	-12.3261	-5.82532	20.173	7.72022	-34.2141	-7.63846
-35.0923	2221.02		-34.2091	-8.20714	-12.3211	-5.82296	20.178	7.72022	-34.2091	-7.63846
-35.0873	2221.31		-34.2041	-8.22492	-12.3162	-5.82061	20.183	7.72022	-34.2041	-7.63846
-35.0823	2221.49		-34.1992	-8.23562	-12.3112	-5.81826	20.188	7.72022	-34.1992	-7.63846
-35.0773	2221.55		-34.1942	-8.23926	-12.3062	-5.81591	20.1929	7.72022	-34.1942	-7.63846
-35.0724	2221.78		-34.1892	-8.23945	-12.3012	-5.81356	20.1979	7.72022	-34.1892	-7.63846
-35.0674	2221.94		-34.1842	-8.23495	-12.2962	-5.8112	20.2029	7.72022	-34.1842	-7.63846
-35.0624	2222.07		-34.1793	-8.22915	-12.2913	-5.80885	20.2079	7.72022	-34.1793	-7.63846
-35.0574	2222.39		-34.1743	-8.22968	-12.2863	-5.8065	20.2128	7.72022	-34.1743	-7.63846
-35.0524	2222.78		-34.1693	-8.24308	-12.2813	-5.80415	20.2178	7.72022	-34.1693	-7.63846
-35.0475	2223.01		-34.1643	-8.26136	-12.2763	-5.8018	20.2228	7.72022	-34.1643	-7.63846
-35.0425	2223.57		-34.1593	-8.26994	-12.2714	-5.79944	20.2278	7.72022	-34.1593	-7.63846
-35.0375	2223.95		-34.1544	-8.26273	-12.2664	-5.79709	20.2327	7.72022	-34.1544	-7.63846
-35.0325	2224.27		-34.1494	-8.24478	-12.2614	-5.79474	20.2377	7.72022	-34.1494	-7.63846
-35.0276	2224.43		-34.1444	-8.23418	-12.2564	-5.79239	20.2427	7.72022	-34.1444	-7.63846
-35.0226	2224.77		-34.1394	-8.22873	-12.2515	-5.79004	20.2477	7.72022	-34.1394	-7.63846
-35.0176	2225.07		-34.1345	-8.22704	-12.2465	-5.78768	20.2526	7.72022	-34.1345	-7.63846
-35.0126	2225.41		-34.1295	-8.21732	-12.2415	-5.78533	20.2576	7.72022	-34.1295	-7.63846
-35.0077	2225.82		-34.1245	-8.20633	-12.2365	-5.78298	20.2626	7.72022	-34.1245	-7.63846
-35.0027	2226.02		-34.1195	-8.19538	-12.2315	-5.78063	20.2676	7.72022	-34.1195	-7.63846
-34.9977	2226.17		-34.1146	-8.1791	-12.2266	-5.77828	20.2725	7.72022	-34.1146	-7.63846
-34.9927	2226.36		-34.1096	-8.16127	-12.2216	-5.77592	20.2775	7.72022	-34.1096	-7.63846
-34.9877	2226.49		-34.1046	-8.13911	-12.2166	-5.77357	20.2825	7.72022	-34.1046	-7.63846
-34.9828	2226.54		-34.0996	-8.12404	-12.2116	-5.77122	20.2875	7.72022	-34.0996	-7.63846
-34.9778	2226.83		-34.0946	-8.12033	-12.2067	-5.76887	20.2925	7.72022	-34.0946	-7.63846
-34.9728	2227.24		-34.0897	-8.12362	-12.2017	-5.76651	20.2974	7.72022	-34.0897	-7.63846
-34.9678	2227.29		-34.0847	-8.11246	-12.1967	-5.76416	20.3024	7.72022	-34.0847	-7.63846
-34.9629	2227.04		-34.0797	-8.10348	-12.1917	-5.76181	20.3074	7.72022	-34.0797	-7.63846
-34.9579	2227.13		-34.0747	-8.08823	-12.1867	-5.75946	20.3124	7.72022	-34.0747	-7.63846
-34.9529	2227.31		-34.0698	-8.08149	-12.1818	-5.75711	20.3173	7.72022	-34.0698	-7.63846
-34.9479	2227.45		-34.0648	-8.08775	-12.1768	-5.75475	20.3223	7.72022	-34.0648	-7.63846
-34.943	2227.68		-34.0598	-8.09988	-12.1718	-5.7524	20.3273	7.72022	-34.0598	-7.63846
-34.938	2227.66		-34.0548	-8.11463	-12.1668	-5.75005	20.3323	7.72022	-34.0548	-7.63846
-34.933	2227.6		-34.0498	-8.1218	-12.1619	-5.7477	20.3373	7.72022	-34.0498	-7.63846
-34.928	2227.53		-34.0449	-8.12257	-12.1569	-5.74535	20.3422	7.72022	-34.0449	-7.63846
-34.9231	2227.55		-34.0399	-8.11621	-12.1519	-5.74299	20.3472	7.72022	-34.0399	-7.63846
-34.9181	2227.5		-34.0349	-8.10953	-12.1469	-5.74064	20.3522	7.72022	-34.0349	-7.63846
-34.9131	2227.8		-34.0299	-8.09878	-12.142	-5.73829	20.3572	7.72022	-34.0299	-7.63846
-34.9081	2227.88		-34.025	-8.08621	-12.137	-5.73594	20.3621	7.72022	-34.025	-7.63846
-34.9031	2227.95		-34.02	-8.07952	-12.132	-5.73359	20.3671	7.72022	-34.02	-7.63846
-34.8982	2228.2		-34.015	-8.07599	-12.127	-5.73123	20.3721	7.72022	-34.015	-7.63846
-34.8932	2228.33		-34.01	-8.07413	-12.122	-5.72888	20.3771	7.72022	-34.01	-7.63846
-34.8882	2228.58		-34.0051	-8.06585	-12.1171	-5.72653	20.382	7.72022	-34.0051	-7.63846
-34.8832	2228.75		-34.0001	-8.05332	-12.1121	-5.72418	20.387	7.72022	-34.0001	-7.63846
-34.8783	2228.63		-33.9951	-8.04428	-12.1071	-5.72183	20.392	7.72022	-33.9951	-7.63846
-34.8733	2228.77		-33.9901	-8.03228	-12.1021	-5.71947	20.397	7.72022	-33.9901	-7.63846
-34.8683	2228.99		-33.9851	-8.01733	-12.0972	-5.71712	20.4019	7.72022	-33.9851	-7.63846
-34.8633	2229.4		-33.9802	-8.00997	-12.0922	-5.71477	20.4069	7.72022	-33.9802	-7.63846
-34.8584	2229.86		-33.9752	-8.0124	-12.0872	-5.71242	20.4119	7.72022	-33.9752	-7.63846
-34.8534	2230		-33.9702	-8.02117	-12.0822	-5.71007	20.4169	7.72022	-33.9702	-7.63846
-34.8484	2230.04		-33.9652	-8.03316	-12.0773	-5.70771	20.4218	7.72022	-33.9652	-7.63846
-34.8434	2230.11		-33.9603	-8.04764	-12.0723	-5.70536	20.4268	7.72022	-33.9603	-7.63846
-34.8384	2230.31		-33.9553	-8.05584	-12.0673	-5.70301	20.4318	7.72022	-33.9553	-7.63846
-34.8335	2230.71		-33.9503	-8.05234	-12.0623	-5.70066	20.4368	7.72022	-33.9503	-7.63846
-34.8285	2230.88		-33.9453	-8.04199	-12.0574	-5.69831	20.4418	7.72022	-33.9453	-7.63846
-34.8235	2230.8		-33.9404	-8.03702	-12.0524	-5.69595	20.4467	7.72022	-33.9404	-7.63846
-34.8185	2230.72		-33.9354	-8.04231	-12.0474	-5.6936	20.4517	7.72022	-33.9354	-7.63846
-34.8136	2230.95		-33.9304	-8.04931	-12.0424	-5.69125	20.4567	7.72022	-33.9304	-7.63846
-34.8086	2230.94		-33.9254	-8.05801	-12.0374	-5.6889	20.4617	7.72022	-33.9254	-7.63846
-34.8036	2230.96		-33.9205	-8.06541	-12.0325	-5.68655	20.4666	7.72022	-33.9205	-7.63846
-34.7986	2230.82		-33.9155	-8.07685	-12.0275	-5.68419	20.4716	7.72022	-33.9155	-7.63846
-34.7936	2230.98		-33.9105	-8.08483	-12.0225	-5.68184	20.4766	7.72022	-33.9105	-7.63846
-34.7887	2230.85		-33.9055	-8.08632	-12.0175	-5.67949	20.4816	7.72022	-33.9055	-7.63846
-34.7837	2230.57		-33.9006	-8.09436	-12.0126	-5.67714	20.4866	7.72022	-33.9006	-7.63846
-34.7787	2230.43		-33.8956	-8.10245	-12.0076	-5.67479	20.4915	7.72022	-33.8956	-7.63846
-34.7738	2230.73		-33.8906	-8.11366	-12.0026	-5.67243	20.4965	7.72022	-33.8906	-7.63846
-34.7688	2230.75		-33.8856	-8.11147	-11.9976	-5.67008	20.5015	7.72022	-33.8856	-7.63846
-34.7638	2230.61		-33.8806	-8.09759	-11.9927	-5.66773	20.5065	7.72022	-33.8806	-7.63846
-34.7588	2230.34		-33.8757	-8.08584	-11.9877	-5.66538	20.5114	7.72022	-33.8757	-7.63846
-34.7539	2230.32		-33.8707	-8.08478	-11.9827	-5.66303	20.5164	7.72022	-33.8707	-7.63846
-34.7489	2230.05		-33.8657	-8.08597	-11.9777	-5.66067	20.5214	7.72022	-33.8657	-7.63846
-34.7439	2229.83		-33.8607	-8.08526	-11.9727	-5.65832	20.5264	7.72022	-33.8607	-7.63846
-34.7389	2229.57		-33.8558	-8.08674	-11.9678	-5.65597	20.5313	7.72022	-33.8558	-7.63846
-34.734	2229.46		-33.8508	-8.08603	-11.9628	-5.65362	20.5363	7.72022	-33.8508	-7.63846
-34.729	2229.15		-33.8458	-8.08662	-11.9578	-5.65127	20.5413	7.72022	-33.8458	-7.63846
-34.724	2229.19		-33.8408	-8.06895	-11.9528	-5.64891	20.5463	7.72022	-33.8408	-7.63846
-34.719	2229.58		-33.8359	-8.05902	-11.9479	-5.64656	20.5512	7.72022	-33.8359	-7.63846
-34.7141	2229.89		-33.8309	-8.05433	-11.9429	-5.64421	20.5562	7.72022	-33.8309	-7.63846
-34.7091	2230.08		-33.8259	-8.05368	-11.9379	-5.64186	20.5612	7.72022	-33.8259	-7.63846
-34.7041	2230.15		-33.8209	-8.05199	-11.9329	-5.63951	20.5662	7.72022	-33.8209	-7.63846
-34.6991	2230.5		-33.8159	-8.05685	-11.928	-5.63715	20.5712	7.72022	-33.8159	-7.63846
-34.6942	2230.62		-33.811	-8.07174	-11.923	-5.6348	20.5761	7.72022	-33.811	-7.63846
-34.6892	2230.67		-33.806	-8.08831	-11.918	-5.63245	20.5811	7.72022	-33.806	-7.63846
-34.6842	2231.33		-33.801	-8.09187	-11.913	-5.6301	20.5861	7.72022	-33.801	-7.63846
-34.6792	2231.82		-33.796	-8.10258	-11.908	-5.62775	20.5911	7.72022	-33.796	-7.63846
-34.6742	2232.19		-33.7911	-8.11238	-11.9031	-5.62539	20.596	7.72022	-33.7911	-7.63846
-34.6693	2232.45		-33.7861	-8.11654	-11.8981	-5.62304	20.601	7.72022	-33.7861	-7.63846
-34.6643	2232.86		-33.7811	-8.11341	-11.8931	-5.62069	20.606	7.72022	-33.7811	-7.63846
-34.6593	2233.1		-33.7761	-8.11061	-11.8881	-5.61834	20.611	7.72022	-33.7761	-7.63846
-34.6543	2233.49		-33.7711	-8.11203	-11.8832	-5.61599	20.616	7.72022	-33.7711	-7.63846
-34.6493	2233.81		-33.7662	-8.10919	-11.8782	-5.61363	20.6209	7.72022	-33.7662	-7.63846
-34.6444	2234.48		-33.7612	-8.11114	-11.8732	-5.61128	20.6259	7.72022	-33.7612	-7.63846
-34.6394	2235.1		-33.7562	-8.11379	-11.8682	-5.60893	20.6309	7.72022	-33.7562	-7.63846
-34.6344	2235.83		-33.7512	-8.1218	-11.8633	-5.60658	20.6359	7.72022	-33.7512	-7.63846
-34.6294	2236.13		-33.7463	-8.12168	-11.8583	-5.60422	20.6408	7.72022	-33.7463	-7.63846
-34.6245	2236.61		-33.7413	-8.10931	-11.8533	-5.60187	20.6458	7.72022	-33.7413	-7.63846
-34.6195	2237.02		-33.7363	-8.09498	-11.8483	-5.59952	20.6508	7.72022	-33.7363	-7.63846
-34.6145	2237.41		-33.7313	-8.09361	-11.8433	-5.59717	20.6558	7.72022	-33.7313	-7.63846
-34.6095	2237.64		-33.7264	-8.08496	-11.8384	-5.59482	20.6607	7.72022	-33.7264	-7.63846
-34.6045	2237.87		-33.7214	-8.07142	-11.8334	-5.59246	20.6657	7.72022	-33.7214	-7.63846
-34.5996	2238.24		-33.7164	-8.06969	-11.8284	-5.59011	20.6707	7.72022	-33.7164	-7.63846
-34.5946	2238.36		-33.7114	-8.07768	-11.8234	-5.58776	20.6757	7.72022	-33.7114	-7.63846
-34.5896	2239.09		-33.7064	-8.08121	-11.8185	-5.58541	20.6806	7.72022	-33.7064	-7.63846
-34.5846	2239.64		-33.7015	-8.07614	-11.8135	-5.58306	20.6856	7.72022	-33.7015	-7.63846
-34.5797	2239.81		-33.6965	-8.06361	-11.8085	-5.5807	20.6906	7.72022	-33.6965	-7.63846
-34.5747	2240.22		-33.6915	-8.06004	-11.8035	-5.57835	20.6956	7.72022	-33.6915	-7.63846
-34.5697	2240.69		-33.6865	-8.05376	-11.7986	-5.576	20.7005	7.72022	-33.6865	-7.63846
-34.5647	2241.13		-33.6816	-8.05524	-11.7936	-5.57365	20.7055	7.72022	-33.6816	-7.63846
-34.5597	2241.26		-33.6766	-8.06005	-11.7886	-5.5713	20.7105	7.72022	-33.6766	-7.63846
-34.5548	2241.55		-33.6716	-8.07185	-11.7836	-5.56894	20.7155	7.72022	-33.6716	-7.63846
-34.5498	2241.92		-33.6666	-8.07726	-11.7787	-5.56659	20.7205	7.72022	-33.6666	-7.63846
-34.5448	2242.46		-33.6617	-8.08452	-11.7737	-5.56424	20.7254	7.72022	-33.6617	-7.63846
-34.5398	2242.92		-33.6567	-8.09404	-11.7687	-5.56189	20.7304	7.72022	-33.6567	-7.63846
-34.5348	2243.2		-33.6517	-8.10291	-11.7637	-5.55954	20.7354	7.72022	-33.6517	-7.63846
-34.5299	2243.47		-33.6467	-8.11212	-11.7587	-5.55718	20.7404	7.72022	-33.6467	-7.63846
-34.5249	2244.14		-33.6418	-8.10823	-11.7538	-5.55483	20.7453	7.72022	-33.6418	-7.63846
-34.5199	2244.59		-33.6368	-8.09796	-11.7488	-5.55248	20.7503	7.72022	-33.6368	-7.63846
-34.5149	2244.87		-33.6318	-8.08473	-11.7438	-5.55013	20.7553	7.72022	-33.6318	-7.63846
-34.51	2245.02		-33.6268	-8.06623	-11.7388	-5.54778	20.7603	7.72022	-33.6268	-7.63846
-34.505	2245.4		-33.6219	-8.05809	-11.7339	-5.54542	20.7653	7.72022	-33.6219	-7.63846
-34.5	2245.69		-33.6169	-8.04314	-11.7289	-5.54307	20.7702	7.72022	-33.6169	-7.63846
-34.495	2246.1		-33.6119	-8.02673	-11.7239	-5.54072	20.7752	7.72022	-33.6119	-7.63846
-34.4901	2246.53		-33.6069	-8.02472	-11.7189	-5.53837	20.7802	7.72022	-33.6069	-7.63846
-34.4851	2246.64		-33.6019	-8.02473	-11.714	-5.53602	20.7852	7.72022	-33.6019	-7.63846
-34.4801	2246.68		-33.597	-8.03253	-11.709	-5.53366	20.7901	7.72022	-33.597	-7.63846
-34.4751	2246.95		-33.592	-8.03756	-11.704	-5.53131	20.7951	7.72022	-33.592	-7.63846
-34.4702	2247.3		-33.587	-8.04179	-11.699	-5.52896	20.8001	7.72022	-33.587	-7.63846
-34.4652	2247.47		-33.582	-8.04932	-11.6941	-5.52661	20.8051	7.72022	-33.582	-7.63846
-34.4602	2247.81		-33.577	-8.0587	-11.6891	-5.52426	20.81	7.72022	-33.577	-7.63846
-34.4552	2248.22		-33.5721	-8.06059	-11.6841	-5.5219	20.815	7.72022	-33.5721	-7.63846
-34.4503	2248.55		-33.5671	-8.05355	-11.6791	-5.51955	20.82	7.72022	-33.5671	-7.63846
-34.4453	2248.77		-33.5621	-8.04921	-11.6741	-5.5172	20.825	7.72022	-33.5621	-7.63846
-34.4403	2248.93		-33.5572	-8.04886	-11.6692	-5.51485	20.83	7.72022	-33.5572	-7.63846
-34.4353	2249.02		-33.5522	-8.05449	-11.6642	-5.5125	20.8349	7.72022	-33.5522	-7.63846
-34.4303	2249.14		-33.5472	-8.05955	-11.6592	-5.51014	20.8399	7.72022	-33.5472	-7.63846
-34.4254	2249.21		-33.5422	-8.06016	-11.6542	-5.50779	20.8449	7.72022	-33.5422	-7.63846
-34.4204	2249.15		-33.5372	-8.05916	-11.6493	-5.50544	20.8498	7.72022	-33.5372	-7.63846
-34.4154	2249.39		-33.5323	-8.05494	-11.6443	-5.50309	20.8548	7.72022	-33.5323	-7.63846
-34.4104	2249.85		-33.5273	-8.04887	-11.6393	-5.50074	20.8598	7.72022	-33.5273	-7.63846
-34.4055	2250.23		-33.5223	-8.036	-11.6343	-5.49838	20.8648	7.72022	-33.5223	-7.63846
-34.4005	2250.37		-33.5173	-8.02244	-11.6294	-5.49603	20.8698	7.72022	-33.5173	-7.63846
-34.3955	2250.81		-33.5124	-8.02163	-11.6244	-5.49368	20.8747	7.72022	-33.5124	-7.63846
-34.3905	2251.25		-33.5074	-8.01888	-11.6194	-5.49133	20.8797	7.72022	-33.5074	-7.63846
-34.3856	2251.58		-33.5024	-8.00688	-11.6144	-5.48898	20.8847	7.72022	-33.5024	-7.63846
-34.3806	2251.95		-33.4974	-8.00613	-11.6094	-5.48662	20.8897	7.72022	-33.4974	-7.63846
-34.3756	2252.38		-33.4924	-8.01167	-11.6045	-5.48427	20.8946	7.72022	-33.4924	-7.63846
-34.3706	2252.62		-33.4875	-8.0103	-11.5995	-5.48192	20.8996	7.72022	-33.4875	-7.63846
-34.3656	2252.89		-33.4825	-7.99589	-11.5945	-5.47957	20.9046	7.72022	-33.4825	-7.63846
-34.3607	2253.4		-33.4775	-7.98094	-11.5895	-5.47722	20.9096	7.72022	-33.4775	-7.63846
-34.3557	2253.87		-33.4725	-7.96726	-11.5846	-5.47486	20.9145	7.72022	-33.4725	-7.63846
-34.3507	2254.13		-33.4676	-7.95865	-11.5796	-5.47251	20.9195	7.72022	-33.4676	-7.63846
-34.3457	2254.45		-33.4626	-7.94705	-11.5746	-5.47016	20.9245	7.72022	-33.4626	-7.63846
-34.3408	2254.8		-33.4576	-7.95	-11.5696	-5.46781	20.9295	7.72022	-33.4576	-7.63846
-34.3358	2255.03		-33.4526	-7.94589	-11.5647	-5.46545	20.9345	7.72022	-33.4526	-7.63846
-34.3308	2255.36		-33.4477	-7.94412	-11.5597	-5.4631	20.9394	7.72022	-33.4477	-7.63846
-34.3258	2255.89		-33.4427	-7.94334	-11.5547	-5.46075	20.9444	7.72022	-33.4427	-7.63846
-34.3209	2256.35		-33.4377	-7.94317	-11.5497	-5.4584	20.9494	7.72022	-33.4377	-7.63846
-34.3159	2256.74		-33.4327	-7.94089	-11.5448	-5.45605	20.9544	7.72022	-33.4327	-7.63846
-34.3109	2256.85		-33.4278	-7.93565	-11.5398	-5.45369	20.9593	7.72022	-33.4278	-7.63846
-34.3059	2257		-33.4228	-7.92768	-11.5348	-5.45134	20.9643	7.72022	-33.4228	-7.63846
-34.301	2257.24		-33.4178	-7.9108	-11.5298	-5.44899	20.9693	7.72022	-33.4178	-7.63846
-34.296	2257.51		-33.4128	-7.89392	-11.5248	-5.44664	20.9743	7.72022	-33.4128	-7.63846
-34.291	2257.7		-33.4078	-7.88419	-11.5199	-5.44429	20.9793	7.72022	-33.4078	-7.63846
-34.286	2257.65		-33.4029	-7.87904	-11.5149	-5.44193	20.9842	7.72022	-33.4029	-7.63846
-34.2811	2257.78		-33.3979	-7.88445	-11.5099	-5.43958	20.9892	7.72022	-33.3979	-7.63846
-34.2761	2258.11		-33.3929	-7.89495	-11.5049	-5.43723	20.9942	7.72022	-33.3929	-7.63846
-34.2711	2258.42		-33.3879	-7.89632	-11.5	-5.43488	20.9992	7.72022	-33.3879	-7.63846
-34.2661	2258.77		-33.383	-7.89795	-11.495	-5.43253	21.0041	7.72022	-33.383	-7.63846
-34.2612	2258.96		-33.378	-7.90282	-11.49	-5.43017	21.0091	7.72022	-33.378	-7.63846
-34.2562	2258.89		-33.373	-7.91163	-11.485	-5.42782	21.0141	7.72022	-33.373	-7.63846
-34.2512	2258.76		-33.368	-7.91963	-11.4801	-5.42547	21.0191	7.72022	-33.368	-7.63846
-34.2462	2259		-33.3631	-7.91915	-11.4751	-5.42312	21.024	7.72022	-33.3631	-7.63846
-34.2413	2259.07		-33.3581	-7.91132	-11.4701	-5.42077	21.029	7.72022	-33.3581	-7.63846
-34.2363	2259.32		-33.3531	-7.91192	-11.4651	-5.41841	21.034	7.72022	-33.3531	-7.63846
-34.2313	2259.65		-33.3481	-7.9024	-11.4601	-5.41606	21.039	7.72022	-33.3481	-7.63846
-34.2263	2260.3		-33.3431	-7.88684	-11.4552	-5.41371	21.0439	7.72022	-33.3431	-7.63846
-34.2214	2260.67		-33.3382	-7.88202	-11.4502	-5.41136	21.0489	7.72022	-33.3382	-7.63846
-34.2164	2260.93		-33.3332	-7.8728	-11.4452	-5.40901	21.0539	7.72022	-33.3332	-7.63846
-34.2114	2261.05		-33.3282	-7.8585	-11.4402	-5.40665	21.0589	7.72022	-33.3282	-7.63846
-34.2064	2261.29		-33.3232	-7.84734	-11.4353	-5.4043	21.0638	7.72022	-33.3232	-7.63846
-34.2015	2261.42		-33.3183	-7.84505	-11.4303	-5.40195	21.0688	7.72022	-33.3183	-7.63846
-34.1965	2261.69		-33.3133	-7.85286	-11.4253	-5.3996	21.0738	7.72022	-33.3133	-7.63846
-34.1915	2261.98		-33.3083	-7.8608	-11.4203	-5.39725	21.0788	7.72022	-33.3083	-7.63846
-34.1865	2261.88		-33.3033	-7.86248	-11.4154	-5.39489	21.0838	7.72022	-33.3033	-7.63846
-34.1815	2261.93		-33.2983	-7.85282	-11.4104	-5.39254	21.0887	7.72022	-33.2983	-7.63846
-34.1766	2262.06		-33.2934	-7.84464	-11.4054	-5.39019	21.0937	7.72022	-33.2934	-7.63846
-34.1716	2262.11		-33.2884	-7.82996	-11.4004	-5.38784	21.0987	7.72022	-33.2884	-7.63846
-34.1666	2262.2		-33.2834	-7.81938	-11.3954	-5.38549	21.1037	7.72022	-33.2834	-7.63846
-34.1616	2262.23		-33.2784	-7.81669	-11.3905	-5.38313	21.1086	7.72022	-33.2784	-7.63846
-34.1566	2262.09		-33.2735	-7.81364	-11.3855	-5.38078	21.1136	7.72022	-33.2735	-7.63846
-34.1517	2262.29		-33.2685	-7.8141	-11.3805	-5.37843	21.1186	7.72022	-33.2685	-7.63846
-34.1467	2262.74		-33.2635	-7.8142	-11.3755	-5.37608	21.1236	7.72022	-33.2635	-7.63846
-34.1417	2263.04		-33.2585	-7.81232	-11.3706	-5.37373	21.1286	7.72022	-33.2585	-7.63846
-34.1367	2263.45		-33.2536	-7.81154	-11.3656	-5.37137	21.1335	7.72022	-33.2536	-7.63846
-34.1317	2263.62		-33.2486	-7.80832	-11.3606	-5.36902	21.1385	7.72022	-33.2486	-7.63846
-34.1268	2263.91		-33.2436	-7.78582	-11.3556	-5.36667	21.1435	7.72022	-33.2436	-7.63846
-34.1218	2263.65		-33.2386	-7.76155	-11.3506	-5.36432	21.1485	7.72022	-33.2386	-7.63846
-34.1168	2263.58		-33.2336	-7.73536	-11.3457	-5.36197	21.1534	7.72022	-33.2336	-7.63846
-34.1118	2263.53		-33.2287	-7.70737	-11.3407	-5.35961	21.1584	7.72022	-33.2287	-7.63846
-34.1069	2263.83		-33.2237	-7.69452	-11.3357	-5.35726	21.1634	7.72022	-33.2237	-7.63846
-34.1019	2264.05		-33.2187	-7.69043	-11.3307	-5.35491	21.1684	7.72022	-33.2187	-7.63846
-34.0969	2264.38		-33.2137	-7.69278	-11.3258	-5.35256	21.1733	7.72022	-33.2137	-7.63846
-34.0919	2264.88		-33.2088	-7.69352	-11.3208	-5.35021	21.1783	7.72022	-33.2088	-7.63846
-34.087	2265.34		-33.2038	-7.69361	-11.3158	-5.34785	21.1833	7.72022	-33.2038	-7.63846
-34.082	2266.13		-33.1988	-7.69937	-11.3108	-5.3455	21.1883	7.72022	-33.1988	-7.63846
-34.077	2266.86		-33.1938	-7.69775	-11.3059	-5.34315	21.1932	7.72022	-33.1938	-7.63846
-34.072	2267.39		-33.1889	-7.69268	-11.3009	-5.3408	21.1982	7.72022	-33.1889	-7.63846
-34.067	2267.93		-33.1839	-7.6843	-11.2959	-5.33845	21.2032	7.72022	-33.1839	-7.63846
-34.0621	2268.48		-33.1789	-7.68642	-11.2909	-5.33609	21.2082	7.72022	-33.1789	-7.63846
-34.0571	2269.23		-33.1739	-7.69122	-11.2859	-5.33374	21.2131	7.72022	-33.1739	-7.63846
-34.0521	2269.97		-33.169	-7.69291	-11.281	-5.33139	21.2181	7.72022	-33.169	-7.63846
-34.0471	2270.51		-33.164	-7.69171	-11.276	-5.32904	21.2231	7.72022	-33.164	-7.63846
-34.0421	2270.85		-33.159	-7.69158	-11.271	-5.32669	21.2281	7.72022	-33.159	-7.63846
-34.0372	2271.23		-33.154	-7.69172	-11.266	-5.32433	21.2331	7.72022	-33.154	-7.63846
-34.0322	2271.47		-33.1491	-7.69435	-11.2611	-5.32198	21.238	7.72022	-33.1491	-7.63846
-34.0272	2272.01		-33.1441	-7.70712	-11.2561	-5.31963	21.243	7.72022	-33.1441	-7.63846
-34.0222	2272.21		-33.1391	-7.7086	-11.2511	-5.31728	21.248	7.72022	-33.1391	-7.63846
-34.0173	2272.72		-33.1341	-7.7175	-11.2461	-5.31493	21.253	7.72022	-33.1341	-7.63846
-34.0123	2273.29		-33.1291	-7.72829	-11.2412	-5.31257	21.258	7.72022	-33.1291	-7.63846
-34.0073	2273.87		-33.1242	-7.73002	-11.2362	-5.31022	21.2629	7.72022	-33.1242	-7.63846
-34.0023	2274.1		-33.1192	-7.7341	-11.2312	-5.30787	21.2679	7.72022	-33.1192	-7.63846
-33.9974	2274.45		-33.1142	-7.74546	-11.2262	-5.30552	21.2729	7.72022	-33.1142	-7.63846
-33.9924	2274.86		-33.1092	-7.75751	-11.2212	-5.30317	21.2779	7.72022	-33.1092	-7.63846
-33.9874	2275.09		-33.1043	-7.76923	-11.2163	-5.30081	21.2828	7.72022	-33.1043	-7.63846
-33.9824	2275.33		-33.0993	-7.77446	-11.2113	-5.29846	21.2878	7.72022	-33.0993	-7.63846
-33.9775	2275.46		-33.0943	-7.79259	-11.2063	-5.29611	21.2928	7.72022	-33.0943	-7.63846
-33.9725	2275.74		-33.0893	-7.80057	-11.2013	-5.29376	21.2978	7.72022	-33.0893	-7.63846
-33.9675	2275.92		-33.0844	-7.80913	-11.1964	-5.2914	21.3027	7.72022	-33.0844	-7.63846
-33.9625	2275.9		-33.0794	-7.8137	-11.1914	-5.28905	21.3077	7.72022	-33.0794	-7.63846
-33.9576	2276.06		-33.0744	-7.8242	-11.1864	-5.2867	21.3127	7.72022	-33.0744	-7.63846
-33.9526	2276.13		-33.0694	-7.82851	-11.1814	-5.28435	21.3177	7.72022	-33.0694	-7.63846
-33.9476	2276.12		-33.0644	-7.82636	-11.1765	-5.282	21.3226	7.72022	-33.0644	-7.63846
-33.9426	2276.27		-33.0595	-7.81964	-11.1715	-5.27964	21.3276	7.72022	-33.0595	-7.63846
-33.9376	2276.35		-33.0545	-7.81821	-11.1665	-5.27729	21.3326	7.72022	-33.0545	-7.63846
-33.9327	2276.44		-33.0495	-7.8149	-11.1615	-5.27494	21.3376	7.72022	-33.0495	-7.63846
-33.9277	2276.68		-33.0445	-7.80726	-11.1566	-5.27259	21.3425	7.72022	-33.0445	-7.63846
-33.9227	2276.58		-33.0396	-7.8043	-11.1516	-5.27024	21.3475	7.72022	-33.0396	-7.63846
-33.9177	2276.65		-33.0346	-7.80383	-11.1466	-5.26788	21.3525	7.72022	-33.0346	-7.63846
-33.9128	2276.7		-33.0296	-7.8029	-11.1416	-5.26553	21.3575	7.72022	-33.0296	-7.63846
-33.9078	2276.67		-33.0246	-7.80341	-11.1366	-5.26318	21.3625	7.72022	-33.0246	-7.63846
-33.9028	2276.87		-33.0196	-7.80815	-11.1317	-5.26083	21.3674	7.72022	-33.0196	-7.63846
-33.8978	2277.23		-33.0147	-7.80928	-11.1267	-5.25848	21.3724	7.72022	-33.0147	-7.63846
-33.8929	2277.73		-33.0097	-7.80782	-11.1217	-5.25612	21.3774	7.72022	-33.0097	-7.63846
-33.8879	2277.96		-33.0047	-7.81264	-11.1167	-5.25377	21.3824	7.72022	-33.0047	-7.63846
-33.8829	2278.18		-32.9997	-7.81047	-11.1118	-5.25142	21.3873	7.72022	-32.9997	-7.63846
-33.8779	2278.63		-32.9948	-7.81172	-11.1068	-5.24907	21.3923	7.72022	-32.9948	-7.63846
-33.8729	2279.18		-32.9898	-7.82344	-11.1018	-5.24672	21.3973	7.72022	-32.9898	-7.63846
-33.868	2279.51		-32.9848	-7.82352	-11.0968	-5.24436	21.4023	7.72022	-32.9848	-7.63846
-33.863	2279.99		-32.9798	-7.81684	-11.0919	-5.24201	21.4073	7.72022	-32.9798	-7.63846
-33.858	2280.43		-32.9749	-7.81043	-11.0869	-5.23966	21.4122	7.72022	-32.9749	-7.63846
-33.853	2280.96		-32.9699	-7.80486	-11.0819	-5.23731	21.4172	7.72022	-32.9699	-7.63846
-33.8481	2281.11		-32.9649	-7.79571	-11.0769	-5.23496	21.4222	7.72022	-32.9649	-7.63846
-33.8431	2281.53		-32.9599	-7.79427	-11.0719	-5.2326	21.4272	7.72022	-32.9599	-7.63846
-33.8381	2281.87		-32.9549	-7.80642	-11.067	-5.23025	21.4321	7.72022	-32.9549	-7.63846
-33.8331	2281.9		-32.95	-7.82305	-11.062	-5.2279	21.4371	7.72022	-32.95	-7.63846
-33.8281	2282.05		-32.945	-7.83954	-11.057	-5.22555	21.4421	7.72022	-32.945	-7.63846
-33.8232	2282.49		-32.94	-7.84626	-11.052	-5.2232	21.4471	7.72022	-32.94	-7.63846
-33.8182	2282.98		-32.935	-7.84043	-11.0471	-5.22084	21.452	7.72022	-32.935	-7.63846
-33.8132	2283.42		-32.9301	-7.83466	-11.0421	-5.21849	21.457	7.72022	-32.9301	-7.63846
-33.8082	2283.66		-32.9251	-7.83026	-11.0371	-5.21614	21.462	7.72022	-32.9251	-7.63846
-33.8033	2283.87		-32.9201	-7.83171	-11.0321	-5.21379	21.467	7.72022	-32.9201	-7.63846
-33.7983	2284.19		-32.9151	-7.83674	-11.0272	-5.21144	21.4719	7.72022	-32.9151	-7.63846
-33.7933	2284.65		-32.9102	-7.84837	-11.0222	-5.20908	21.4769	7.72022	-32.9102	-7.63846
-33.7883	2284.74		-32.9052	-7.86196	-11.0172	-5.20673	21.4819	7.72022	-32.9052	-7.63846
-33.7834	2284.77		-32.9002	-7.87739	-11.0122	-5.20438	21.4869	7.72022	-32.9002	-7.63846
-33.7784	2284.81		-32.8952	-7.89261	-11.0073	-5.20203	21.4918	7.72022	-32.8952	-7.63846
-33.7734	2284.78		-32.8903	-7.90143	-11.0023	-5.19968	21.4968	7.72022	-32.8903	-7.63846
-33.7685	2284.82		-32.8853	-7.91371	-10.9973	-5.19732	21.5018	7.72022	-32.8853	-7.63846
-33.7635	2284.9		-32.8803	-7.92751	-10.9923	-5.19497	21.5068	7.72022	-32.8803	-7.63846
-33.7585	2285.09		-32.8753	-7.93006	-10.9873	-5.19262	21.5118	7.72022	-32.8753	-7.63846
-33.7535	2285.34		-32.8704	-7.92192	-10.9824	-5.19027	21.5167	7.72022	-32.8704	-7.63846
-33.7486	2285.18		-32.8654	-7.91079	-10.9774	-5.18792	21.5217	7.72022	-32.8654	-7.63846
-33.7436	2285.43		-32.8604	-7.90916	-10.9724	-5.18556	21.5267	7.72022	-32.8604	-7.63846
-33.7386	2285.74		-32.8554	-7.89788	-10.9674	-5.18321	21.5317	7.72022	-32.8554	-7.63846
-33.7336	2286.1		-32.8504	-7.88482	-10.9625	-5.18086	21.5366	7.72022	-32.8504	-7.63846
-33.7287	2286.66		-32.8455	-7.8849	-10.9575	-5.17851	21.5416	7.72022	-32.8455	-7.63846
-33.7237	2286.95		-32.8405	-7.8814	-10.9525	-5.17616	21.5466	7.72022	-32.8405	-7.63846
-33.7187	2286.97		-32.8355	-7.87541	-10.9475	-5.1738	21.5516	7.72022	-32.8355	-7.63846
-33.7137	2287.16		-32.8305	-7.8672	-10.9426	-5.17145	21.5566	7.72022	-32.8305	-7.63846
-33.7087	2287.44		-32.8255	-7.8592	-10.9376	-5.1691	21.5615	7.72022	-32.8255	-7.63846
-33.7038	2287.79		-32.8206	-7.85228	-10.9326	-5.16675	21.5665	7.72022	-32.8206	-7.63846
-33.6988	2288.13		-32.8156	-7.85042	-10.9276	-5.1644	21.5715	7.72022	-32.8156	-7.63846
-33.6938	2288.28		-32.8106	-7.83881	-10.9227	-5.16204	21.5765	7.72022	-32.8106	-7.63846
-33.6888	2288.2		-32.8056	-7.83219	-10.9177	-5.15969	21.5814	7.72022	-32.8056	-7.63846
-33.6838	2288.39		-32.8007	-7.82402	-10.9127	-5.15734	21.5864	7.72022	-32.8007	-7.63846
-33.6789	2288.7		-32.7957	-7.81112	-10.9077	-5.15499	21.5914	7.72022	-32.7957	-7.63846
-33.6739	2289.05		-32.7907	-7.80237	-10.9027	-5.15264	21.5964	7.72022	-32.7907	-7.63846
-33.6689	2289.41		-32.7857	-7.79147	-10.8978	-5.15028	21.6013	7.72022	-32.7857	-7.63846
-33.6639	2289.7		-32.7808	-7.78056	-10.8928	-5.14793	21.6063	7.72022	-32.7808	-7.63846
-33.659	2289.8		-32.7758	-7.77974	-10.8878	-5.14558	21.6113	7.72022	-32.7758	-7.63846
-33.654	2289.88		-32.7708	-7.78295	-10.8828	-5.14323	21.6163	7.72022	-32.7708	-7.63846
-33.649	2290.04		-32.7658	-7.78906	-10.8779	-5.14088	21.6212	7.72022	-32.7658	-7.63846
-33.644	2290.28		-32.7609	-7.79344	-10.8729	-5.13852	21.6262	7.72022	-32.7609	-7.63846
-33.639	2290.59		-32.7559	-7.79408	-10.8679	-5.13617	21.6312	7.72022	-32.7559	-7.63846
-33.6341	2290.69		-32.7509	-7.80135	-10.8629	-5.13382	21.6362	7.72022	-32.7509	-7.63846
-33.6291	2290.97		-32.7459	-7.80535	-10.858	-5.13147	21.6411	7.72022	-32.7459	-7.63846
-33.6241	2291.1		-32.7409	-7.79931	-10.853	-5.12912	21.6461	7.72022	-32.7409	-7.63846
-33.6191	2291.19		-32.736	-7.80294	-10.848	-5.12676	21.6511	7.72022	-32.736	-7.63846
-33.6142	2291.45		-32.731	-7.80918	-10.843	-5.12441	21.6561	7.72022	-32.731	-7.63846
-33.6092	2291.75		-32.726	-7.81546	-10.838	-5.12206	21.6611	7.72022	-32.726	-7.63846
-33.6042	2291.91		-32.721	-7.81898	-10.8331	-5.11971	21.666	7.72022	-32.721	-7.63846
-33.5992	2292.04		-32.7161	-7.80645	-10.8281	-5.11736	21.671	7.72022	-32.7161	-7.63846
-33.5943	2292.23		-32.7111	-7.78221	-10.8231	-5.115	21.676	7.72022	-32.7111	-7.63846
-33.5893	2292.43		-32.7061	-7.75967	-10.8181	-5.11265	21.681	7.72022	-32.7061	-7.63846
-33.5843	2292.85		-32.7011	-7.74165	-10.8132	-5.1103	21.6859	7.72022	-32.7011	-7.63846
-33.5793	2292.92		-32.6962	-7.72976	-10.8082	-5.10795	21.6909	7.72022	-32.6962	-7.63846
-33.5743	2293.02		-32.6912	-7.72876	-10.8032	-5.1056	21.6959	7.72022	-32.6912	-7.63846
-33.5694	2292.88		-32.6862	-7.73418	-10.7982	-5.10324	21.7009	7.72022	-32.6862	-7.63846
-33.5644	2292.82		-32.6812	-7.7409	-10.7933	-5.10089	21.7059	7.72022	-32.6812	-7.63846
-33.5594	2292.64		-32.6763	-7.74041	-10.7883	-5.09854	21.7108	7.72022	-32.6763	-7.63846
-33.5544	2292.74		-32.6713	-7.73719	-10.7833	-5.09619	21.7158	7.72022	-32.6713	-7.63846
-33.5495	2292.74		-32.6663	-7.72375	-10.7783	-5.09383	21.7208	7.72022	-32.6663	-7.63846
-33.5445	2292.8		-32.6613	-7.71593	-10.7734	-5.09148	21.7258	7.72022	-32.6613	-7.63846
-33.5395	2293.08		-32.6563	-7.71352	-10.7684	-5.08913	21.7307	7.72022	-32.6563	-7.63846
-33.5345	2293.3		-32.6514	-7.71168	-10.7634	-5.08678	21.7357	7.72022	-32.6514	-7.63846
-33.5295	2293.42		-32.6464	-7.72647	-10.7584	-5.08443	21.7407	7.72022	-32.6464	-7.63846
-33.5246	2293.3		-32.6414	-7.73895	-10.7534	-5.08207	21.7457	7.72022	-32.6414	-7.63846
-33.5196	2293.4		-32.6364	-7.73858	-10.7485	-5.07972	21.7506	7.72022	-32.6364	-7.63846
-33.5146	2293.77		-32.6315	-7.74335	-10.7435	-5.07737	21.7556	7.72022	-32.6315	-7.63846
-33.5096	2293.88		-32.6265	-7.74323	-10.7385	-5.07502	21.7606	7.72022	-32.6265	-7.63846
-33.5047	2293.94		-32.6215	-7.74466	-10.7335	-5.07267	21.7656	7.72022	-32.6215	-7.63846
-33.4997	2294.21		-32.6165	-7.75387	-10.7286	-5.07031	21.7706	7.72022	-32.6165	-7.63846
-33.4947	2294.64		-32.6116	-7.75757	-10.7236	-5.06796	21.7755	7.72022	-32.6116	-7.63846
-33.4897	2294.97		-32.6066	-7.76054	-10.7186	-5.06561	21.7805	7.72022	-32.6066	-7.63846
-33.4848	2295.3		-32.6016	-7.76657	-10.7136	-5.06326	21.7855	7.72022	-32.6016	-7.63846
-33.4798	2295.46		-32.5966	-7.76619	-10.7087	-5.06091	21.7905	7.72022	-32.5966	-7.63846
-33.4748	2295.92		-32.5916	-7.76414	-10.7037	-5.05855	21.7954	7.72022	-32.5916	-7.63846
-33.4698	2296.38		-32.5867	-7.76437	-10.6987	-5.0562	21.8004	7.72022	-32.5867	-7.63846
-33.4649	2296.97		-32.5817	-7.76504	-10.6937	-5.05385	21.8054	7.72022	-32.5817	-7.63846
-33.4599	2297.39		-32.5767	-7.76626	-10.6887	-5.0515	21.8104	7.72022	-32.5767	-7.63846
-33.4549	2297.75		-32.5717	-7.77332	-10.6838	-5.04915	21.8153	7.72022	-32.5717	-7.63846
-33.4499	2298.1		-32.5668	-7.78168	-10.6788	-5.04679	21.8203	7.72022	-32.5668	-7.63846
-33.4449	2298.42		-32.5618	-7.78884	-10.6738	-5.04444	21.8253	7.72022	-32.5618	-7.63846
-33.44	2298.75		-32.5568	-7.78633	-10.6688	-5.04209	21.8303	7.72022	-32.5568	-7.63846
-33.435	2299.01		-32.5518	-7.78206	-10.6639	-5.03974	21.8352	7.72022	-32.5518	-7.63846
-33.43	2299.17		-32.5468	-7.79136	-10.6589	-5.03739	21.8402	7.72022	-32.5468	-7.63846
-33.425	2299.53		-32.5419	-7.79325	-10.6539	-5.03503	21.8452	7.72022	-32.5419	-7.63846
-33.4201	2299.84		-32.5369	-7.8037	-10.6489	-5.03268	21.8502	7.72022	-32.5369	-7.63846
-33.4151	2300.29		-32.5319	-7.80923	-10.644	-5.03033	21.8551	7.72022	-32.5319	-7.63846
-33.4101	2300.64		-32.5269	-7.81584	-10.639	-5.02798	21.8601	7.72022	-32.5269	-7.63846
-33.4051	2301.08		-32.522	-7.82819	-10.634	-5.02563	21.8651	7.72022	-32.522	-7.63846
-33.4001	2301.31		-32.517	-7.83083	-10.629	-5.02327	21.8701	7.72022	-32.517	-7.63846
-33.3952	2301.34		-32.512	-7.82501	-10.624	-5.02092	21.8751	7.72022	-32.512	-7.63846
-33.3902	2301.31		-32.507	-7.81129	-10.6191	-5.01857	21.88	7.72022	-32.507	-7.63846
-33.3852	2301.37		-32.5021	-7.80014	-10.6141	-5.01622	21.885	7.72022	-32.5021	-7.63846
-33.3802	2301.52		-32.4971	-7.79061	-10.6091	-5.01387	21.89	7.72022	-32.4971	-7.63846
-33.3753	2301.64		-32.4921	-7.77135	-10.6041	-5.01151	21.895	7.72022	-32.4921	-7.63846
-33.3703	2301.68		-32.4871	-7.74751	-10.5992	-5.00916	21.8999	7.72022	-32.4871	-7.63846
-33.3653	2301.8		-32.4821	-7.71931	-10.5942	-5.00681	21.9049	7.72022	-32.4821	-7.63846
-33.3603	2301.85		-32.4772	-7.70506	-10.5892	-5.00446	21.9099	7.72022	-32.4772	-7.63846
-33.3554	2302.06		-32.4722	-7.69561	-10.5842	-5.00211	21.9149	7.72022	-32.4722	-7.63846
-33.3504	2302.33		-32.4672	-7.69075	-10.5793	-4.99975	21.9199	7.72022	-32.4672	-7.63846
-33.3454	2302.58		-32.4622	-7.68712	-10.5743	-4.9974	21.9248	7.72022	-32.4622	-7.63846
-33.3404	2302.68		-32.4573	-7.68742	-10.5693	-4.99505	21.9298	7.72022	-32.4573	-7.63846
-33.3354	2302.87		-32.4523	-7.69993	-10.5643	-4.9927	21.9348	7.72022	-32.4523	-7.63846
-33.3305	2303.02		-32.4473	-7.71585	-10.5593	-4.99035	21.9398	7.72022	-32.4473	-7.63846
-33.3255	2303.03		-32.4423	-7.71907	-10.5544	-4.98799	21.9447	7.72022	-32.4423	-7.63846
-33.3205	2303.15		-32.4374	-7.71343	-10.5494	-4.98564	21.9497	7.72022	-32.4374	-7.63846
-33.3155	2303.48		-32.4324	-7.70765	-10.5444	-4.98329	21.9547	7.72022	-32.4324	-7.63846
-33.3106	2303.47		-32.4274	-7.69464	-10.5394	-4.98094	21.9597	7.72022	-32.4274	-7.63846
-33.3056	2303.45		-32.4224	-7.67808	-10.5345	-4.97859	21.9646	7.72022	-32.4224	-7.63846
-33.3006	2303.49		-32.4175	-7.66532	-10.5295	-4.97623	21.9696	7.72022	-32.4175	-7.63846
-33.2956	2303.72		-32.4125	-7.64607	-10.5245	-4.97388	21.9746	7.72022	-32.4125	-7.63846
-33.2907	2304.06		-32.4075	-7.62672	-10.5195	-4.97153	21.9796	7.72022	-32.4075	-7.63846
-33.2857	2304.38		-32.4025	-7.61215	-10.5145	-4.96918	21.9845	7.72022	-32.4025	-7.63846
-33.2807	2304.7		-32.3976	-7.5912	-10.5096	-4.96683	21.9895	7.72022	-32.3976	-7.63846
-33.2757	2304.82		-32.3926	-7.5778	-10.5046	-4.96447	21.9945	7.72022	-32.3926	-7.63846
-33.2708	2304.86		-32.3876	-7.57164	-10.4996	-4.96212	21.9995	7.72022	-32.3876	-7.63846
-33.2658	2305		-32.3826	-7.56037	-10.4947	-4.95977	22.0045	7.72022	-32.3826	-7.63846
-33.2608	2305.17		-32.3776	-7.55482	-10.4897	-4.95742	22.0094	7.72022	-32.3776	-7.63846
-33.2558	2305.46		-32.3727	-7.55959	-10.4847	-4.95507	22.0144	7.72022	-32.3727	-7.63846
-33.2509	2305.5		-32.3677	-7.57373	-10.4797	-4.95271	22.0194	7.72022	-32.3677	-7.63846
-33.2459	2305.45		-32.3627	-7.57883	-10.4747	-4.95036	22.0244	7.72022	-32.3627	-7.63846
-33.2409	2305.43		-32.3577	-7.58348	-10.4698	-4.94801	22.0293	7.72022	-32.3577	-7.63846
-33.2359	2305.73		-32.3528	-7.58686	-10.4648	-4.94566	22.0343	7.72022	-32.3528	-7.63846
-33.231	2305.94		-32.3478	-7.59157	-10.4598	-4.94331	22.0393	7.72022	-32.3478	-7.63846
-33.226	2306.07		-32.3428	-7.602	-10.4548	-4.94095	22.0443	7.72022	-32.3428	-7.63846
-33.221	2306.31		-32.3378	-7.61377	-10.4499	-4.9386	22.0493	7.72022	-32.3378	-7.63846
-33.216	2306.46		-32.3329	-7.62072	-10.4449	-4.93625	22.0542	7.72022	-32.3329	-7.63846
-33.2111	2306.59		-32.3279	-7.63321	-10.4399	-4.9339	22.0592	7.72022	-32.3279	-7.63846
-33.2061	2306.83		-32.3229	-7.63516	-10.4349	-4.93155	22.0642	7.72022	-32.3229	-7.63846
-33.2011	2307.04		-32.3179	-7.63386	-10.4299	-4.92919	22.0692	7.72022	-32.3179	-7.63846
-33.1961	2306.98		-32.3129	-7.62828	-10.425	-4.92684	22.0741	7.72022	-32.3129	-7.63846
-33.1912	2307		-32.308	-7.62089	-10.42	-4.92449	22.0791	7.72022	-32.308	-7.63846
-33.1862	2307.22		-32.303	-7.61909	-10.415	-4.92214	22.0841	7.72022	-32.303	-7.63846
-33.1812	2307.33		-32.298	-7.62754	-10.41	-4.91979	22.0891	7.72022	-32.298	-7.63846
-33.1762	2307.43		-32.293	-7.63339	-10.4051	-4.91743	22.094	7.72022	-32.293	-7.63846
-33.1713	2307.62		-32.2881	-7.64186	-10.4001	-4.91508	22.099	7.72022	-32.2881	-7.63846
-33.1663	2307.76		-32.2831	-7.64443	-10.3951	-4.91273	22.104	7.72022	-32.2831	-7.63846
-33.1613	2307.91		-32.2781	-7.63861	-10.3901	-4.91038	22.109	7.72022	-32.2781	-7.63846
-33.1563	2307.99		-32.2731	-7.62753	-10.3852	-4.90803	22.1139	7.72022	-32.2731	-7.63846
-33.1513	2308.12		-32.2681	-7.62184	-10.3802	-4.90567	22.1189	7.72022	-32.2681	-7.63846
-33.1463	2308.42		-32.2632	-7.61864	-10.3752	-4.90332	22.1239	7.72022	-32.2632	-7.63846
-33.1414	2308.76		-32.2582	-7.60842	-10.3702	-4.90097	22.1289	7.72022	-32.2582	-7.63846
-33.1364	2308.83		-32.2532	-7.61036	-10.3652	-4.89862	22.1338	7.72022	-32.2532	-7.63846
-33.1314	2308.96		-32.2482	-7.61321	-10.3603	-4.89627	22.1388	7.72022	-32.2482	-7.63846
-33.1264	2308.98		-32.2433	-7.61567	-10.3553	-4.89391	22.1438	7.72022	-32.2433	-7.63846
-33.1215	2309		-32.2383	-7.61274	-10.3503	-4.89156	22.1488	7.72022	-32.2383	-7.63846
-33.1165	2309.09		-32.2333	-7.60146	-10.3453	-4.88921	22.1538	7.72022	-32.2333	-7.63846
-33.1115	2309.32		-32.2283	-7.59223	-10.3404	-4.88686	22.1587	7.72022	-32.2283	-7.63846
-33.1065	2309.41		-32.2234	-7.57848	-10.3354	-4.88451	22.1637	7.72022	-32.2234	-7.63846
-33.1015	2309.48		-32.2184	-7.56895	-10.3304	-4.88215	22.1687	7.72022	-32.2184	-7.63846
-33.0966	2309.48		-32.2134	-7.56724	-10.3254	-4.8798	22.1737	7.72022	-32.2134	-7.63846
-33.0916	2309.89		-32.2084	-7.56254	-10.3205	-4.87745	22.1786	7.72022	-32.2084	-7.63846
-33.0866	2310.1		-32.2034	-7.54511	-10.3155	-4.8751	22.1836	7.72022	-32.2034	-7.63846
-33.0816	2310.24		-32.1985	-7.53308	-10.3105	-4.87275	22.1886	7.72022	-32.1985	-7.63846
-33.0767	2310.37		-32.1935	-7.52625	-10.3055	-4.87039	22.1936	7.72022	-32.1935	-7.63846
-33.0717	2310.47		-32.1885	-7.51582	-10.3005	-4.86804	22.1986	7.72022	-32.1885	-7.63846
-33.0667	2310.71		-32.1835	-7.50263	-10.2956	-4.86569	22.2035	7.72022	-32.1835	-7.63846
-33.0617	2311.28		-32.1786	-7.4874	-10.2906	-4.86334	22.2085	7.72022	-32.1786	-7.63846
-33.0568	2311.59		-32.1736	-7.47848	-10.2856	-4.86099	22.2135	7.72022	-32.1736	-7.63846
-33.0518	2311.84		-32.1686	-7.4767	-10.2806	-4.85863	22.2185	7.72022	-32.1686	-7.63846
-33.0468	2311.94		-32.1636	-7.46833	-10.2757	-4.85628	22.2234	7.72022	-32.1636	-7.63846
-33.0418	2312.11		-32.1587	-7.47021	-10.2707	-4.85393	22.2284	7.72022	-32.1587	-7.63846
-33.0368	2312.39		-32.1537	-7.47865	-10.2657	-4.85158	22.2334	7.72022	-32.1537	-7.63846
-33.0319	2312.82		-32.1487	-7.48076	-10.2607	-4.84922	22.2384	7.72022	-32.1487	-7.63846
-33.0269	2313.12		-32.1437	-7.48762	-10.2558	-4.84687	22.2433	7.72022	-32.1437	-7.63846
-33.0219	2313.37		-32.1388	-7.49271	-10.2508	-4.84452	22.2483	7.72022	-32.1388	-7.63846
-33.0169	2313.58		-32.1338	-7.49178	-10.2458	-4.84217	22.2533	7.72022	-32.1338	-7.63846
-33.012	2314.01		-32.1288	-7.49344	-10.2408	-4.83982	22.2583	7.72022	-32.1288	-7.63846
-33.007	2314.12		-32.1238	-7.49514	-10.2358	-4.83746	22.2632	7.72022	-32.1238	-7.63846
-33.002	2314.21		-32.1188	-7.49612	-10.2309	-4.83511	22.2682	7.72022	-32.1188	-7.63846
-32.997	2314.44		-32.1139	-7.50988	-10.2259	-4.83276	22.2732	7.72022	-32.1139	-7.63846
-32.992	2314.97		-32.1089	-7.51422	-10.2209	-4.83041	22.2782	7.72022	-32.1089	-7.63846
-32.9871	2315.18		-32.1039	-7.50998	-10.2159	-4.82806	22.2831	7.72022	-32.1039	-7.63846
-32.9821	2315.29		-32.0989	-7.50708	-10.211	-4.8257	22.2881	7.72022	-32.0989	-7.63846
-32.9771	2315.42		-32.094	-7.50413	-10.206	-4.82335	22.2931	7.72022	-32.094	-7.63846
-32.9721	2315.89		-32.089	-7.49256	-10.201	-4.821	22.2981	7.72022	-32.089	-7.63846
-32.9672	2316.23		-32.084	-7.48802	-10.196	-4.81865	22.3031	7.72022	-32.084	-7.63846
-32.9622	2316.37		-32.079	-7.47751	-10.1911	-4.8163	22.308	7.72022	-32.079	-7.63846
-32.9572	2316.24		-32.074	-7.46012	-10.1861	-4.81394	22.313	7.72022	-32.074	-7.63846
-32.9522	2316.37		-32.0691	-7.44981	-10.1811	-4.81159	22.318	7.72022	-32.0691	-7.63846
-32.9473	2316.66		-32.0641	-7.4477	-10.1761	-4.80924	22.323	7.72022	-32.0641	-7.63846
-32.9423	2317.09		-32.0591	-7.4538	-10.1712	-4.80689	22.3279	7.72022	-32.0591	-7.63846
-32.9373	2317.42		-32.0541	-7.45216	-10.1662	-4.80454	22.3329	7.72022	-32.0541	-7.63846
-32.9323	2317.43		-32.0492	-7.45741	-10.1612	-4.80218	22.3379	7.72022	-32.0492	-7.63846
-32.9273	2317.46		-32.0442	-7.46456	-10.1562	-4.79983	22.3429	7.72022	-32.0442	-7.63846
-32.9224	2317.64		-32.0392	-7.47788	-10.1512	-4.79748	22.3479	7.72022	-32.0392	-7.63846
-32.9174	2317.93		-32.0342	-7.48383	-10.1463	-4.79513	22.3528	7.72022	-32.0342	-7.63846
-32.9124	2318.28		-32.0293	-7.48827	-10.1413	-4.79278	22.3578	7.72022	-32.0293	-7.63846
-32.9074	2318.48		-32.0243	-7.49475	-10.1363	-4.79042	22.3628	7.72022	-32.0243	-7.63846
-32.9025	2318.71		-32.0193	-7.49767	-10.1313	-4.78807	22.3678	7.72022	-32.0193	-7.63846
-32.8975	2318.83		-32.0143	-7.49925	-10.1264	-4.78572	22.3727	7.72022	-32.0143	-7.63846
-32.8925	2319.05		-32.0093	-7.49993	-10.1214	-4.78337	22.3777	7.72022	-32.0093	-7.63846
-32.8875	2319.2		-32.0044	-7.51017	-10.1164	-4.78102	22.3827	7.72022	-32.0044	-7.63846
-32.8826	2319.33		-31.9994	-7.5056	-10.1114	-4.77866	22.3877	7.72022	-31.9994	-7.63846
-32.8776	2319.62		-31.9944	-7.50501	-10.1065	-4.77631	22.3926	7.72022	-31.9944	-7.63846
-32.8726	2319.86		-31.9895	-7.49582	-10.1015	-4.77396	22.3976	7.72022	-31.9895	-7.63846
-32.8676	2319.96		-31.9845	-7.49363	-10.0965	-4.77161	22.4026	7.72022	-31.9845	-7.63846
-32.8626	2320.08		-31.9795	-7.48466	-10.0915	-4.76926	22.4076	7.72022	-31.9795	-7.63846
-32.8577	2320.25		-31.9745	-7.46695	-10.0866	-4.7669	22.4125	7.72022	-31.9745	-7.63846
-32.8527	2320.6		-31.9695	-7.44067	-10.0816	-4.76455	22.4175	7.72022	-31.9695	-7.63846
-32.8477	2320.63		-31.9646	-7.41828	-10.0766	-4.7622	22.4225	7.72022	-31.9646	-7.63846
-32.8427	2320.55		-31.9596	-7.39961	-10.0716	-4.75985	22.4275	7.72022	-31.9596	-7.63846
-32.8377	2320.43		-31.9546	-7.39178	-10.0666	-4.7575	22.4325	7.72022	-31.9546	-7.63846
-32.8328	2320.66		-31.9496	-7.38985	-10.0617	-4.75514	22.4374	7.72022	-31.9496	-7.63846
-32.8278	2321.15		-31.9447	-7.38098	-10.0567	-4.75279	22.4424	7.72022	-31.9447	-7.63846
-32.8228	2321.6		-31.9397	-7.37497	-10.0517	-4.75044	22.4474	7.72022	-31.9397	-7.63846
-32.8178	2321.79		-31.9347	-7.36219	-10.0467	-4.74809	22.4524	7.72022	-31.9347	-7.63846
-32.8129	2321.94		-31.9297	-7.35239	-10.0418	-4.74574	22.4573	7.72022	-31.9297	-7.63846
-32.8079	2322.06		-31.9247	-7.34798	-10.0368	-4.74338	22.4623	7.72022	-31.9247	-7.63846
-32.8029	2322.19		-31.9198	-7.3421	-10.0318	-4.74103	22.4673	7.72022	-31.9198	-7.63846
-32.798	2322.59		-31.9148	-7.34679	-10.0268	-4.73868	22.4723	7.72022	-31.9148	-7.63846
-32.793	2323.05		-31.9098	-7.34841	-10.0219	-4.73633	22.4773	7.72022	-31.9098	-7.63846
-32.788	2323.45		-31.9048	-7.33158	-10.0169	-4.73398	22.4822	7.72022	-31.9048	-7.63846
-32.783	2323.78		-31.8999	-7.30521	-10.0119	-4.73162	22.4872	7.72022	-31.8999	-7.63846
-32.7781	2324.14		-31.8949	-7.28822	-10.0069	-4.72927	22.4922	7.72022	-31.8949	-7.63846
-32.7731	2324.31		-31.8899	-7.27212	-10.002	-4.72692	22.4972	7.72022	-31.8899	-7.63846
-32.7681	2324.68		-31.8849	-7.26749	-9.99697	-4.72457	22.5021	7.72022	-31.8849	-7.63846
-32.7631	2324.78		-31.88	-7.26242	-9.99199	-4.72222	22.5071	7.72022	-31.88	-7.63846
-32.7582	2324.98		-31.875	-7.25714	-9.98702	-4.71986	22.5121	7.72022	-31.875	-7.63846
-32.7532	2325.42		-31.87	-7.24911	-9.98204	-4.71751	22.5171	7.72022	-31.87	-7.63846
-32.7482	2325.98		-31.865	-7.24358	-9.97706	-4.71516	22.522	7.72022	-31.865	-7.63846
-32.7432	2326.79		-31.8601	-7.23694	-9.97209	-4.71281	22.527	7.72022	-31.8601	-7.63846
-32.7383	2327.63		-31.8551	-7.23211	-9.96711	-4.71046	22.532	7.72022	-31.8551	-7.63846
-32.7333	2328.06		-31.8501	-7.23512	-9.96213	-4.7081	22.537	7.72022	-31.8501	-7.63846
-32.7283	2328.36		-31.8451	-7.2379	-9.95716	-4.70575	22.5419	7.72022	-31.8451	-7.63846
-32.7233	2328.74		-31.8401	-7.24793	-9.95218	-4.7034	22.5469	7.72022	-31.8401	-7.63846
-32.7184	2329.16		-31.8352	-7.25912	-9.9472	-4.70105	22.5519	7.72022	-31.8352	-7.63846
-32.7134	2329.42		-31.8302	-7.2633	-9.94223	-4.6987	22.5569	7.72022	-31.8302	-7.63846
-32.7084	2329.79		-31.8252	-7.27616	-9.93725	-4.69634	22.5618	7.72022	-31.8252	-7.63846
-32.7034	2330.17		-31.8202	-7.28277	-9.93227	-4.69399	22.5668	7.72022	-31.8202	-7.63846
-32.6985	2330.67		-31.8153	-7.28607	-9.9273	-4.69164	22.5718	7.72022	-31.8153	-7.63846
-32.6935	2330.99		-31.8103	-7.27811	-9.92232	-4.68929	22.5768	7.72022	-31.8103	-7.63846
-32.6885	2331.33		-31.8053	-7.26239	-9.91734	-4.68694	22.5818	7.72022	-31.8053	-7.63846
-32.6835	2331.69		-31.8003	-7.24015	-9.91237	-4.68458	22.5867	7.72022	-31.8003	-7.63846
-32.6785	2331.94		-31.7953	-7.23572	-9.90739	-4.68223	22.5917	7.72022	-31.7953	-7.63846
-32.6736	2332.2		-31.7904	-7.2376	-9.90241	-4.67988	22.5967	7.72022	-31.7904	-7.63846
-32.6686	2332.77		-31.7854	-7.23289	-9.89744	-4.67753	22.6017	7.72022	-31.7854	-7.63846
-32.6636	2332.99		-31.7804	-7.23753	-9.89246	-4.67518	22.6066	7.72022	-31.7804	-7.63846
-32.6586	2333.64		-31.7754	-7.24997	-9.88748	-4.67282	22.6116	7.72022	-31.7754	-7.63846
-32.6536	2334.29		-31.7705	-7.26095	-9.88251	-4.67047	22.6166	7.72022	-31.7705	-7.63846
-32.6487	2334.65		-31.7655	-7.28127	-9.87753	-4.66812	22.6216	7.72022	-31.7655	-7.63846
-32.6437	2334.96		-31.7605	-7.29427	-9.87255	-4.66577	22.6266	7.72022	-31.7605	-7.63846
-32.6387	2335.27		-31.7555	-7.30425	-9.86758	-4.66342	22.6315	7.72022	-31.7555	-7.63846
-32.6337	2335.55		-31.7506	-7.31288	-9.8626	-4.66106	22.6365	7.72022	-31.7506	-7.63846
-32.6288	2336.04		-31.7456	-7.31919	-9.85762	-4.65871	22.6415	7.72022	-31.7456	-7.63846
-32.6238	2336.63		-31.7406	-7.33039	-9.85264	-4.65636	22.6465	7.72022	-31.7406	-7.63846
-32.6188	2337.22		-31.7356	-7.34175	-9.84767	-4.65401	22.6514	7.72022	-31.7356	-7.63846
-32.6138	2337.87		-31.7307	-7.35075	-9.84269	-4.65166	22.6564	7.72022	-31.7307	-7.63846
-32.6088	2338.71		-31.7257	-7.36621	-9.83771	-4.6493	22.6614	7.72022	-31.7257	-7.63846
-32.6039	2339.5		-31.7207	-7.37191	-9.83274	-4.64695	22.6664	7.72022	-31.7207	-7.63846
-32.5989	2340.22		-31.7157	-7.37552	-9.82776	-4.6446	22.6713	7.72022	-31.7157	-7.63846
-32.5939	2340.82		-31.7107	-7.37801	-9.82278	-4.64225	22.6763	7.72022	-31.7107	-7.63846
-32.5889	2341.32		-31.7058	-7.37949	-9.81781	-4.6399	22.6813	7.72022	-31.7058	-7.63846
-32.584	2341.74		-31.7008	-7.38153	-9.81283	-4.63754	22.6863	7.72022	-31.7008	-7.63846
-32.579	2342.12		-31.6958	-7.36623	-9.80785	-4.63519	22.6913	7.72022	-31.6958	-7.63846
-32.574	2342.72		-31.6908	-7.34886	-9.80288	-4.63284	22.6962	7.72022	-31.6908	-7.63846
-32.569	2343.17		-31.6859	-7.33046	-9.7979	-4.63049	22.7012	7.72022	-31.6859	-7.63846
-32.564	2343.38		-31.6809	-7.32036	-9.79292	-4.62814	22.7062	7.72022	-31.6809	-7.63846
-32.5591	2344.04		-31.6759	-7.3276	-9.78795	-4.62578	22.7111	7.72022	-31.6759	-7.63846
-32.5541	2344.36		-31.6709	-7.33182	-9.78297	-4.62343	22.7161	7.72022	-31.6709	-7.63846
-32.5491	2344.82		-31.6659	-7.32769	-9.77799	-4.62108	22.7211	7.72022	-31.6659	-7.63846
-32.5441	2345.5		-31.661	-7.33258	-9.77302	-4.61873	22.7261	7.72022	-31.661	-7.63846
-32.5392	2345.93		-31.656	-7.33433	-9.76804	-4.61638	22.7311	7.72022	-31.656	-7.63846
-32.5342	2346.14		-31.651	-7.33852	-9.76306	-4.61402	22.736	7.72022	-31.651	-7.63846
-32.5292	2346.46		-31.646	-7.34157	-9.75809	-4.61167	22.741	7.72022	-31.646	-7.63846
-32.5242	2346.99		-31.6411	-7.34797	-9.75311	-4.60932	22.746	7.72022	-31.6411	-7.63846
-32.5192	2347.13		-31.6361	-7.3552	-9.74813	-4.60697	22.751	7.72022	-31.6361	-7.63846
-32.5143	2346.96		-31.6311	-7.35689	-9.74316	-4.60462	22.7559	7.72022	-31.6311	-7.63846
-32.5093	2346.75		-31.6261	-7.35967	-9.73818	-4.60226	22.7609	7.72022	-31.6261	-7.63846
-32.5043	2346.39		-31.6212	-7.36351	-9.7332	-4.59991	22.7659	7.72022	-31.6212	-7.63846
-32.4993	2346.15		-31.6162	-7.35804	-9.72823	-4.59756	22.7709	7.72022	-31.6162	-7.63846
-32.4944	2346.32		-31.6112	-7.35569	-9.72325	-4.59521	22.7758	7.72022	-31.6112	-7.63846
-32.4894	2346.34		-31.6062	-7.35298	-9.71827	-4.59286	22.7808	7.72022	-31.6062	-7.63846
-32.4844	2346.31		-31.6013	-7.35458	-9.7133	-4.5905	22.7858	7.72022	-31.6013	-7.63846
-32.4794	2346.46		-31.5963	-7.35609	-9.70832	-4.58815	22.7908	7.72022	-31.5963	-7.63846
-32.4745	2346.77		-31.5913	-7.35919	-9.70334	-4.5858	22.7958	7.72022	-31.5913	-7.63846
-32.4695	2346.9		-31.5863	-7.3613	-9.69837	-4.58345	22.8007	7.72022	-31.5863	-7.63846
-32.4645	2347.23		-31.5814	-7.35501	-9.69339	-4.5811	22.8057	7.72022	-31.5814	-7.63846
-32.4595	2347.53		-31.5764	-7.349	-9.68841	-4.57874	22.8107	7.72022	-31.5764	-7.63846
-32.4546	2347.4		-31.5714	-7.33262	-9.68344	-4.57639	22.8157	7.72022	-31.5714	-7.63846
-32.4496	2347.46		-31.5664	-7.32868	-9.67846	-4.57404	22.8206	7.72022	-31.5664	-7.63846
-32.4446	2347.42		-31.5614	-7.326	-9.67348	-4.57169	22.8256	7.72022	-31.5614	-7.63846
-32.4396	2347.3		-31.5565	-7.3173	-9.66851	-4.56934	22.8306	7.72022	-31.5565	-7.63846
-32.4346	2347.39		-31.5515	-7.31677	-9.66353	-4.56698	22.8356	7.72022	-31.5515	-7.63846
-32.4297	2347.64		-31.5465	-7.32956	-9.65855	-4.56463	22.8406	7.72022	-31.5465	-7.63846
-32.4247	2347.78		-31.5415	-7.34828	-9.65358	-4.56228	22.8455	7.72022	-31.5415	-7.63846
-32.4197	2347.83		-31.5365	-7.36881	-9.6486	-4.55993	22.8505	7.72022	-31.5365	-7.63846
-32.4147	2348.09		-31.5316	-7.39046	-9.64362	-4.55758	22.8555	7.72022	-31.5316	-7.63846
-32.4098	2348.62		-31.5266	-7.40414	-9.63864	-4.55522	22.8605	7.72022	-31.5266	-7.63846
-32.4048	2349.13		-31.5216	-7.41366	-9.63367	-4.55287	22.8654	7.72022	-31.5216	-7.63846
-32.3998	2349.91		-31.5166	-7.41812	-9.62869	-4.55052	22.8704	7.72022	-31.5166	-7.63846
-32.3948	2350.63		-31.5117	-7.42314	-9.62371	-4.54817	22.8754	7.72022	-31.5117	-7.63846
-32.3899	2350.85		-31.5067	-7.43705	-9.61874	-4.54582	22.8804	7.72022	-31.5067	-7.63846
-32.3849	2351.08		-31.5017	-7.45457	-9.61376	-4.54346	22.8853	7.72022	-31.5017	-7.63846
-32.3799	2351.5		-31.4967	-7.46771	-9.60878	-4.54111	22.8903	7.72022	-31.4967	-7.63846
-32.3749	2352.16		-31.4918	-7.47871	-9.60381	-4.53876	22.8953	7.72022	-31.4918	-7.63846
-32.3699	2352.52		-31.4868	-7.47913	-9.59883	-4.53641	22.9003	7.72022	-31.4868	-7.63846
-32.365	2352.89		-31.4818	-7.47703	-9.59385	-4.53406	22.9052	7.72022	-31.4818	-7.63846
-32.36	2353.14		-31.4768	-7.48936	-9.58888	-4.5317	22.9102	7.72022	-31.4768	-7.63846
-32.355	2353.55		-31.4719	-7.50035	-9.5839	-4.52935	22.9152	7.72022	-31.4719	-7.63846
-32.35	2353.98		-31.4669	-7.50419	-9.57892	-4.527	22.9202	7.72022	-31.4669	-7.63846
-32.3451	2354.46		-31.4619	-7.51535	-9.57395	-4.52465	22.9251	7.72022	-31.4619	-7.63846
-32.3401	2354.77		-31.4569	-7.52904	-9.56897	-4.5223	22.9301	7.72022	-31.4569	-7.63846
-32.3351	2354.94		-31.452	-7.53884	-9.56399	-4.51994	22.9351	7.72022	-31.452	-7.63846
-32.3301	2355.13		-31.447	-7.55663	-9.55902	-4.51759	22.9401	7.72022	-31.447	-7.63846
-32.3252	2355.57		-31.442	-7.5626	-9.55404	-4.51524	22.9451	7.72022	-31.442	-7.63846
-32.3202	2355.81		-31.437	-7.57848	-9.54906	-4.51289	22.95	7.72022	-31.437	-7.63846
-32.3152	2356.12		-31.432	-7.59043	-9.54409	-4.51054	22.955	7.72022	-31.432	-7.63846
-32.3102	2356.2		-31.4271	-7.59849	-9.53911	-4.50818	22.96	7.72022	-31.4271	-7.63846
-32.3053	2356.28		-31.4221	-7.60329	-9.53413	-4.50583	22.965	7.72022	-31.4221	-7.63846
-32.3003	2356.22		-31.4171	-7.59924	-9.52916	-4.50348	22.9699	7.72022	-31.4171	-7.63846
-32.2953	2356.27		-31.4121	-7.60424	-9.52418	-4.50113	22.9749	7.72022	-31.4121	-7.63846
-32.2903	2356.34		-31.4072	-7.60035	-9.5192	-4.49878	22.9799	7.72022	-31.4072	-7.63846
-32.2854	2356.32		-31.4022	-7.59634	-9.51423	-4.49642	22.9849	7.72022	-31.4022	-7.63846
-32.2804	2356.35		-31.3972	-7.59619	-9.50925	-4.49407	22.9899	7.72022	-31.3972	-7.63846
-32.2754	2356.5		-31.3922	-7.59289	-9.50427	-4.49172	22.9948	7.72022	-31.3922	-7.63846
-32.2704	2356.35		-31.3873	-7.59512	-9.4993	-4.48937	22.9998	7.72022	-31.3873	-7.63846
-32.2655	2356.45		-31.3823	-7.59788	-9.49432	-4.48702	23.0048	7.72022	-31.3823	-7.63846
-32.2605	2356.65		-31.3773	-7.58888	-9.48934	-4.48466	23.0098	7.72022	-31.3773	-7.63846
-32.2555	2356.6		-31.3723	-7.589	-9.48437	-4.48231	23.0147	7.72022	-31.3723	-7.63846
-32.2505	2356.69		-31.3673	-7.59813	-9.47939	-4.47996	23.0197	7.72022	-31.3673	-7.63846
-32.2456	2357.07		-31.3624	-7.59998	-9.47441	-4.47761	23.0247	7.72022	-31.3624	-7.63846
-32.2406	2357.08		-31.3574	-7.59752	-9.46944	-4.47526	23.0297	7.72022	-31.3574	-7.63846
-32.2356	2357.18		-31.3524	-7.60247	-9.46446	-4.4729	23.0346	7.72022	-31.3524	-7.63846
-32.2306	2357.32		-31.3474	-7.6091	-9.45948	-4.47055	23.0396	7.72022	-31.3474	-7.63846
-32.2257	2357.51		-31.3425	-7.61149	-9.45451	-4.4682	23.0446	7.72022	-31.3425	-7.63846
-32.2207	2357.43		-31.3375	-7.61512	-9.44953	-4.46585	23.0496	7.72022	-31.3375	-7.63846
-32.2157	2357.7		-31.3325	-7.62163	-9.44455	-4.4635	23.0545	7.72022	-31.3325	-7.63846
-32.2107	2357.76		-31.3275	-7.63126	-9.43958	-4.46114	23.0595	7.72022	-31.3275	-7.63846
-32.2057	2357.92		-31.3225	-7.64651	-9.4346	-4.45879	23.0645	7.72022	-31.3225	-7.63846
-32.2008	2358.01		-31.3176	-7.65513	-9.42962	-4.45644	23.0695	7.72022	-31.3176	-7.63846
-32.1958	2358.24		-31.3126	-7.66272	-9.42464	-4.45409	23.0745	7.72022	-31.3126	-7.63846
-32.1908	2358.19		-31.3076	-7.66499	-9.41967	-4.45174	23.0794	7.72022	-31.3076	-7.63846
-32.1858	2358.35		-31.3026	-7.66807	-9.41469	-4.44938	23.0844	7.72022	-31.3026	-7.63846
-32.1809	2358.52		-31.2977	-7.6724	-9.40971	-4.44703	23.0894	7.72022	-31.2977	-7.63846
-32.1759	2358.79		-31.2927	-7.67941	-9.40474	-4.44468	23.0944	7.72022	-31.2927	-7.63846
-32.1709	2359.17		-31.2877	-7.67775	-9.39976	-4.44233	23.0993	7.72022	-31.2877	-7.63846
-32.1659	2359.52		-31.2827	-7.6779	-9.39478	-4.43998	23.1043	7.72022	-31.2827	-7.63846
-32.1609	2359.58		-31.2778	-7.67495	-9.38981	-4.43762	23.1093	7.72022	-31.2778	-7.63846
-32.156	2359.82		-31.2728	-7.67418	-9.38483	-4.43527	23.1143	7.72022	-31.2728	-7.63846
-32.151	2360.58		-31.2678	-7.67903	-9.37985	-4.43292	23.1193	7.72022	-31.2678	-7.63846
-32.146	2360.88		-31.2628	-7.68381	-9.37488	-4.43057	23.1242	7.72022	-31.2628	-7.63846
-32.141	2361.05		-31.2579	-7.6868	-9.3699	-4.42822	23.1292	7.72022	-31.2579	-7.63846
-32.136	2361.38		-31.2529	-7.69899	-9.36492	-4.42586	23.1342	7.72022	-31.2529	-7.63846
-32.1311	2361.87		-31.2479	-7.71275	-9.35995	-4.42351	23.1392	7.72022	-31.2479	-7.63846
-32.1261	2362.37		-31.2429	-7.72801	-9.35497	-4.42116	23.1441	7.72022	-31.2429	-7.63846
-32.1211	2362.82		-31.2379	-7.75238	-9.34999	-4.41881	23.1491	7.72022	-31.2379	-7.63846
-32.1161	2363.43		-31.233	-7.78538	-9.34502	-4.41646	23.1541	7.72022	-31.233	-7.63846
-32.1112	2363.74		-31.228	-7.79851	-9.34004	-4.4141	23.1591	7.72022	-31.228	-7.63846
-32.1062	2364.41		-31.223	-7.80261	-9.33506	-4.41175	23.164	7.72022	-31.223	-7.63846
-32.1012	2365.2		-31.218	-7.80381	-9.33009	-4.4094	23.169	7.72022	-31.218	-7.63846
-32.0962	2365.82		-31.2131	-7.80603	-9.32511	-4.40705	23.174	7.72022	-31.2131	-7.63846
-32.0913	2366.47		-31.2081	-7.80437	-9.32013	-4.40469	23.179	7.72022	-31.2081	-7.63846
-32.0863	2367.2		-31.2031	-7.80647	-9.31516	-4.40234	23.1839	7.72022	-31.2031	-7.63846
-32.0813	2367.7		-31.1981	-7.80294	-9.31018	-4.39999	23.1889	7.72022	-31.1981	-7.63846
-32.0763	2368.3		-31.1931	-7.80756	-9.3052	-4.39764	23.1939	7.72022	-31.1931	-7.63846
-32.0713	2368.96		-31.1882	-7.81668	-9.30023	-4.39529	23.1989	7.72022	-31.1882	-7.63846
-32.0663	2369.13		-31.1832	-7.82934	-9.29525	-4.39294	23.2038	7.72022	-31.1832	-7.63846
-32.0614	2369.19		-31.1782	-7.83537	-9.29027	-4.39058	23.2088	7.72022	-31.1782	-7.63846
-32.0564	2369.54		-31.1732	-7.8335	-9.2853	-4.38823	23.2138	7.72022	-31.1732	-7.63846
-32.0514	2369.6		-31.1683	-7.83818	-9.28032	-4.38588	23.2188	7.72022	-31.1683	-7.63846
-32.0464	2369.71		-31.1633	-7.85464	-9.27534	-4.38353	23.2238	7.72022	-31.1633	-7.63846
-32.0415	2369.9		-31.1583	-7.87098	-9.27037	-4.38118	23.2287	7.72022	-31.1583	-7.63846
-32.0365	2369.89		-31.1533	-7.87677	-9.26539	-4.37882	23.2337	7.72022	-31.1533	-7.63846
-32.0315	2369.93		-31.1484	-7.87855	-9.26041	-4.37647	23.2387	7.72022	-31.1484	-7.63846
-32.0265	2369.91		-31.1434	-7.87816	-9.25544	-4.37412	23.2437	7.72022	-31.1434	-7.63846
-32.0216	2369.9		-31.1384	-7.88724	-9.25046	-4.37177	23.2486	7.72022	-31.1384	-7.63846
-32.0166	2369.89		-31.1334	-7.90365	-9.24548	-4.36942	23.2536	7.72022	-31.1334	-7.63846
-32.0116	2369.64		-31.1285	-7.92418	-9.24051	-4.36706	23.2586	7.72022	-31.1285	-7.63846
-32.0066	2369.69		-31.1235	-7.93843	-9.23553	-4.36471	23.2636	7.72022	-31.1235	-7.63846
-32.0017	2369.57		-31.1185	-7.94578	-9.23055	-4.36236	23.2686	7.72022	-31.1185	-7.63846
-31.9967	2369.19		-31.1135	-7.94723	-9.22558	-4.36001	23.2735	7.72022	-31.1135	-7.63846
-31.9917	2369.1		-31.1086	-7.95239	-9.2206	-4.35766	23.2785	7.72022	-31.1086	-7.63846
-31.9867	2368.83		-31.1036	-7.96431	-9.21562	-4.3553	23.2835	7.72022	-31.1036	-7.63846
-31.9818	2368.82		-31.0986	-7.97242	-9.21065	-4.35295	23.2885	7.72022	-31.0986	-7.63846
-31.9768	2368.74		-31.0936	-7.97925	-9.20567	-4.3506	23.2934	7.72022	-31.0936	-7.63846
-31.9718	2368.7		-31.0886	-7.97278	-9.20069	-4.34825	23.2984	7.72022	-31.0886	-7.63846
-31.9668	2368.36		-31.0837	-7.955	-9.19572	-4.3459	23.3034	7.72022	-31.0837	-7.63846
-31.9618	2368.49		-31.0787	-7.9531	-9.19074	-4.34354	23.3084	7.72022	-31.0787	-7.63846
-31.9569	2368.78		-31.0737	-7.95777	-9.18576	-4.34119	23.3133	7.72022	-31.0737	-7.63846
-31.9519	2369.03		-31.0687	-7.95713	-9.18079	-4.33884	23.3183	7.72022	-31.0687	-7.63846
-31.9469	2369.18		-31.0638	-7.94334	-9.17581	-4.33649	23.3233	7.72022	-31.0638	-7.63846
-31.9419	2369.25		-31.0588	-7.929	-9.17083	-4.33414	23.3283	7.72022	-31.0588	-7.63846
-31.937	2369.35		-31.0538	-7.91609	-9.16585	-4.33178	23.3332	7.72022	-31.0538	-7.63846
-31.932	2369.72		-31.0488	-7.90543	-9.16088	-4.32943	23.3382	7.72022	-31.0488	-7.63846
-31.927	2370.03		-31.0438	-7.91122	-9.1559	-4.32708	23.3432	7.72022	-31.0438	-7.63846
-31.922	2370.59		-31.0389	-7.92258	-9.15092	-4.32473	23.3482	7.72022	-31.0389	-7.63846
-31.9171	2370.99		-31.0339	-7.93084	-9.14595	-4.32238	23.3531	7.72022	-31.0339	-7.63846
-31.9121	2371.18		-31.0289	-7.94494	-9.14097	-4.32002	23.3581	7.72022	-31.0289	-7.63846
-31.9071	2371.56		-31.0239	-7.95123	-9.13599	-4.31767	23.3631	7.72022	-31.0239	-7.63846
-31.9021	2371.77		-31.019	-7.95844	-9.13102	-4.31532	23.3681	7.72022	-31.019	-7.63846
-31.8971	2371.96		-31.014	-7.96108	-9.12604	-4.31297	23.3731	7.72022	-31.014	-7.63846
-31.8922	2372.3		-31.009	-7.96627	-9.12106	-4.31062	23.378	7.72022	-31.009	-7.63846
-31.8872	2372.3		-31.004	-7.97007	-9.11609	-4.30826	23.383	7.72022	-31.004	-7.63846
-31.8822	2372.63		-30.9991	-7.97002	-9.11111	-4.30591	23.388	7.72022	-30.9991	-7.63846
-31.8772	2372.67		-30.9941	-7.96309	-9.10613	-4.30356	23.393	7.72022	-30.9941	-7.63846
-31.8723	2372.91		-30.9891	-7.96551	-9.10116	-4.30121	23.398	7.72022	-30.9891	-7.63846
-31.8673	2373.41		-30.9841	-7.97266	-9.09618	-4.29885	23.4029	7.72022	-30.9841	-7.63846
-31.8623	2373.91		-30.9792	-7.97244	-9.0912	-4.2965	23.4079	7.72022	-30.9792	-7.63846
-31.8573	2374.19		-30.9742	-7.97935	-9.08623	-4.29415	23.4129	7.72022	-30.9742	-7.63846
-31.8523	2374.52		-30.9692	-7.98273	-9.08125	-4.2918	23.4179	7.72022	-30.9692	-7.63846
-31.8474	2374.62		-30.9642	-7.99295	-9.07627	-4.28945	23.4228	7.72022	-30.9642	-7.63846
-31.8424	2374.94		-30.9592	-7.99982	-9.0713	-4.28709	23.4278	7.72022	-30.9592	-7.63846
-31.8374	2375.33		-30.9543	-8.00243	-9.06632	-4.28474	23.4328	7.72022	-30.9543	-7.63846
-31.8324	2375.77		-30.9493	-8.00533	-9.06134	-4.28239	23.4378	7.72022	-30.9493	-7.63846
-31.8275	2375.91		-30.9443	-8.01579	-9.05637	-4.28004	23.4427	7.72022	-30.9443	-7.63846
-31.8225	2376.23		-30.9393	-8.02432	-9.05139	-4.27769	23.4477	7.72022	-30.9393	-7.63846
-31.8175	2376.56		-30.9344	-8.03142	-9.04641	-4.27533	23.4527	7.72022	-30.9344	-7.63846
-31.8125	2377.01		-30.9294	-8.04138	-9.04144	-4.27298	23.4577	7.72022	-30.9294	-7.63846
-31.8076	2377.33		-30.9244	-8.05199	-9.03646	-4.27063	23.4626	7.72022	-30.9244	-7.63846
-31.8026	2377.45		-30.9194	-8.05253	-9.03148	-4.26828	23.4676	7.72022	-30.9194	-7.63846
-31.7976	2377.82		-30.9144	-8.04054	-9.02651	-4.26593	23.4726	7.72022	-30.9144	-7.63846
-31.7926	2378.25		-30.9095	-8.02687	-9.02153	-4.26357	23.4776	7.72022	-30.9095	-7.63846
-31.7877	2378.67		-30.9045	-8.00933	-9.01655	-4.26122	23.4825	7.72022	-30.9045	-7.63846
-31.7827	2379.07		-30.8995	-8.00252	-9.01158	-4.25887	23.4875	7.72022	-30.8995	-7.63846
-31.7777	2379.32		-30.8945	-7.99998	-9.0066	-4.25652	23.4925	7.72022	-30.8945	-7.63846
-31.7727	2379.76		-30.8896	-8.00473	-9.00162	-4.25417	23.4975	7.72022	-30.8896	-7.63846
-31.7678	2380.07		-30.8846	-8.01361	-8.99665	-4.25181	23.5025	7.72022	-30.8846	-7.63846
-31.7628	2380.26		-30.8796	-8.01558	-8.99167	-4.24946	23.5074	7.72022	-30.8796	-7.63846
-31.7578	2380.61		-30.8746	-8.00934	-8.98669	-4.24711	23.5124	7.72022	-30.8746	-7.63846
-31.7528	2381.07		-30.8697	-8.01215	-8.98172	-4.24476	23.5174	7.72022	-30.8697	-7.63846
-31.7479	2381.51		-30.8647	-8.01772	-8.97674	-4.24241	23.5224	7.72022	-30.8647	-7.63846
-31.7429	2382		-30.8597	-8.01689	-8.97176	-4.24005	23.5273	7.72022	-30.8597	-7.63846
-31.7379	2382.39		-30.8547	-8.01266	-8.96679	-4.2377	23.5323	7.72022	-30.8547	-7.63846
-31.7329	2382.76		-30.8498	-8.00273	-8.96181	-4.23535	23.5373	7.72022	-30.8498	-7.63846
-31.728	2383.19		-30.8448	-7.99435	-8.95683	-4.233	23.5423	7.72022	-30.8448	-7.63846
-31.723	2383.63		-30.8398	-7.98603	-8.95186	-4.23065	23.5472	7.72022	-30.8398	-7.63846
-31.718	2383.95		-30.8348	-7.9786	-8.94688	-4.22829	23.5522	7.72022	-30.8348	-7.63846
-31.713	2384.05		-30.8298	-7.98384	-8.9419	-4.22594	23.5572	7.72022	-30.8298	-7.63846
-31.7081	2384.11		-30.8249	-7.98724	-8.93693	-4.22359	23.5622	7.72022	-30.8249	-7.63846
-31.7031	2384.42		-30.8199	-7.99353	-8.93195	-4.22124	23.5672	7.72022	-30.8199	-7.63846
-31.6981	2384.84		-30.8149	-7.99135	-8.92697	-4.21889	23.5721	7.72022	-30.8149	-7.63846
-31.6931	2385.04		-30.8099	-7.97947	-8.92199	-4.21653	23.5771	7.72022	-30.8099	-7.63846
-31.6882	2385.37		-30.805	-7.96403	-8.91702	-4.21418	23.5821	7.72022	-30.805	-7.63846
-31.6832	2385.87		-30.8	-7.95525	-8.91204	-4.21183	23.5871	7.72022	-30.8	-7.63846
-31.6782	2386.45		-30.795	-7.94903	-8.90706	-4.20948	23.592	7.72022	-30.795	-7.63846
-31.6732	2387.09		-30.79	-7.94753	-8.90209	-4.20713	23.597	7.72022	-30.79	-7.63846
-31.6682	2387.48		-30.785	-7.94506	-8.89711	-4.20477	23.602	7.72022	-30.785	-7.63846
-31.6633	2387.86		-30.7801	-7.94594	-8.89213	-4.20242	23.607	7.72022	-30.7801	-7.63846
-31.6583	2388.21		-30.7751	-7.94895	-8.88716	-4.20007	23.612	7.72022	-30.7751	-7.63846
-31.6533	2388.5		-30.7701	-7.95114	-8.88218	-4.19772	23.6169	7.72022	-30.7701	-7.63846
-31.6483	2388.88		-30.7651	-7.95258	-8.8772	-4.19537	23.6219	7.72022	-30.7651	-7.63846
-31.6433	2389.11		-30.7602	-7.94688	-8.87223	-4.19301	23.6269	7.72022	-30.7602	-7.63846
-31.6384	2389.47		-30.7552	-7.93138	-8.86725	-4.19066	23.6319	7.72022	-30.7552	-7.63846
-31.6334	2389.82		-30.7502	-7.90705	-8.86227	-4.18831	23.6368	7.72022	-30.7502	-7.63846
-31.6284	2390.03		-30.7452	-7.89694	-8.8573	-4.18596	23.6418	7.72022	-30.7452	-7.63846
-31.6234	2390.25		-30.7403	-7.89754	-8.85232	-4.18361	23.6468	7.72022	-30.7403	-7.63846
-31.6184	2390.34		-30.7353	-7.89289	-8.84734	-4.18125	23.6518	7.72022	-30.7353	-7.63846
-31.6135	2390.61		-30.7303	-7.88869	-8.84237	-4.1789	23.6567	7.72022	-30.7303	-7.63846
-31.6085	2390.8		-30.7253	-7.88316	-8.83739	-4.17655	23.6617	7.72022	-30.7253	-7.63846
-31.6035	2391.26		-30.7203	-7.88271	-8.83241	-4.1742	23.6667	7.72022	-30.7203	-7.63846
-31.5985	2391.72		-30.7154	-7.88496	-8.82744	-4.17185	23.6717	7.72022	-30.7154	-7.63846
-31.5936	2392.06		-30.7104	-7.87693	-8.82246	-4.16949	23.6766	7.72022	-30.7104	-7.63846
-31.5886	2392.21		-30.7054	-7.87349	-8.81748	-4.16714	23.6816	7.72022	-30.7054	-7.63846
-31.5836	2392.35		-30.7005	-7.87598	-8.81251	-4.16479	23.6866	7.72022	-30.7005	-7.63846
-31.5786	2392.32		-30.6955	-7.87113	-8.80753	-4.16244	23.6916	7.72022	-30.6955	-7.63846
-31.5736	2392.41		-30.6905	-7.87531	-8.80255	-4.16009	23.6965	7.72022	-30.6905	-7.63846
-31.5687	2392.54		-30.6855	-7.85943	-8.79758	-4.15773	23.7015	7.72022	-30.6855	-7.63846
-31.5637	2392.7		-30.6805	-7.84454	-8.7926	-4.15538	23.7065	7.72022	-30.6805	-7.63846
-31.5587	2392.66		-30.6756	-7.83313	-8.78762	-4.15303	23.7115	7.72022	-30.6756	-7.63846
-31.5537	2392.99		-30.6706	-7.83804	-8.78265	-4.15068	23.7165	7.72022	-30.6706	-7.63846
-31.5488	2393.3		-30.6656	-7.84838	-8.77767	-4.14833	23.7214	7.72022	-30.6656	-7.63846
-31.5438	2393.47		-30.6606	-7.85336	-8.77269	-4.14597	23.7264	7.72022	-30.6606	-7.63846
-31.5388	2393.77		-30.6557	-7.87011	-8.76772	-4.14362	23.7314	7.72022	-30.6557	-7.63846
-31.5338	2393.84		-30.6507	-7.88992	-8.76274	-4.14127	23.7364	7.72022	-30.6507	-7.63846
-31.5288	2393.83		-30.6457	-7.8992	-8.75776	-4.13892	23.7413	7.72022	-30.6457	-7.63846
-31.5239	2393.94		-30.6407	-7.90325	-8.75279	-4.13657	23.7463	7.72022	-30.6407	-7.63846
-31.5189	2394.4		-30.6358	-7.90739	-8.74781	-4.13421	23.7513	7.72022	-30.6358	-7.63846
-31.5139	2394.9		-30.6308	-7.91311	-8.74283	-4.13186	23.7563	7.72022	-30.6308	-7.63846
-31.5089	2395.14		-30.6258	-7.91369	-8.73786	-4.12951	23.7613	7.72022	-30.6258	-7.63846
-31.504	2395.41		-30.6208	-7.91484	-8.73288	-4.12716	23.7662	7.72022	-30.6208	-7.63846
-31.499	2395.41		-30.6158	-7.90579	-8.7279	-4.12481	23.7712	7.72022	-30.6158	-7.63846
-31.494	2395.51		-30.6109	-7.9041	-8.72293	-4.12245	23.7762	7.72022	-30.6109	-7.63846
-31.489	2395.78		-30.6059	-7.90911	-8.71795	-4.1201	23.7812	7.72022	-30.6059	-7.63846
-31.4841	2396.41		-30.6009	-7.90791	-8.71297	-4.11775	23.7861	7.72022	-30.6009	-7.63846
-31.4791	2396.68		-30.5959	-7.89803	-8.708	-4.1154	23.7911	7.72022	-30.5959	-7.63846
-31.4741	2396.83		-30.591	-7.8871	-8.70302	-4.11305	23.7961	7.72022	-30.591	-7.63846
-31.4691	2397.26		-30.586	-7.88007	-8.69804	-4.11069	23.8011	7.72022	-30.586	-7.63846
-31.4642	2397.59		-30.581	-7.87883	-8.69307	-4.10834	23.806	7.72022	-30.581	-7.63846
-31.4592	2397.96		-30.576	-7.88563	-8.68809	-4.10599	23.811	7.72022	-30.576	-7.63846
-31.4542	2398.43		-30.571	-7.88054	-8.68311	-4.10364	23.816	7.72022	-30.571	-7.63846
-31.4492	2398.5		-30.5661	-7.87331	-8.67814	-4.10129	23.821	7.72022	-30.5661	-7.63846
-31.4443	2398.73		-30.5611	-7.88069	-8.67316	-4.09893	23.8259	7.72022	-30.5611	-7.63846
-31.4393	2398.96		-30.5561	-7.90065	-8.66818	-4.09658	23.8309	7.72022	-30.5561	-7.63846
-31.4343	2399.09		-30.5511	-7.91462	-8.66321	-4.09423	23.8359	7.72022	-30.5511	-7.63846
-31.4293	2399.23		-30.5462	-7.91677	-8.65823	-4.09188	23.8409	7.72022	-30.5462	-7.63846
-31.4244	2399.54		-30.5412	-7.90502	-8.65325	-4.08953	23.8458	7.72022	-30.5412	-7.63846
-31.4194	2399.63		-30.5362	-7.88083	-8.64827	-4.08717	23.8508	7.72022	-30.5362	-7.63846
-31.4144	2399.42		-30.5312	-7.85638	-8.6433	-4.08482	23.8558	7.72022	-30.5312	-7.63846
-31.4094	2399.54		-30.5263	-7.83486	-8.63832	-4.08247	23.8608	7.72022	-30.5263	-7.63846
-31.4044	2399.89		-30.5213	-7.81022	-8.63334	-4.08012	23.8658	7.72022	-30.5213	-7.63846
-31.3995	2400.27		-30.5163	-7.80268	-8.62837	-4.07777	23.8707	7.72022	-30.5163	-7.63846
-31.3945	2400.68		-30.5113	-7.80533	-8.62339	-4.07541	23.8757	7.72022	-30.5113	-7.63846
-31.3895	2401		-30.5064	-7.81376	-8.61841	-4.07306	23.8807	7.72022	-30.5064	-7.63846
-31.3845	2401.18		-30.5014	-7.81991	-8.61344	-4.07071	23.8857	7.72022	-30.5014	-7.63846
-31.3795	2401.04		-30.4964	-7.81975	-8.60846	-4.06836	23.8906	7.72022	-30.4964	-7.63846
-31.3746	2401.09		-30.4914	-7.81184	-8.60348	-4.06601	23.8956	7.72022	-30.4914	-7.63846
-31.3696	2401.36		-30.4864	-7.81275	-8.59851	-4.06365	23.9006	7.72022	-30.4864	-7.63846
-31.3646	2401.36		-30.4815	-7.80214	-8.59353	-4.0613	23.9056	7.72022	-30.4815	-7.63846
-31.3596	2401.23		-30.4765	-7.78949	-8.58855	-4.05895	23.9106	7.72022	-30.4765	-7.63846
-31.3547	2401.23		-30.4715	-7.78541	-8.58358	-4.0566	23.9155	7.72022	-30.4715	-7.63846
-31.3497	2401.21		-30.4665	-7.79449	-8.5786	-4.05425	23.9205	7.72022	-30.4665	-7.63846
-31.3447	2401.44		-30.4616	-7.80172	-8.57362	-4.05189	23.9255	7.72022	-30.4616	-7.63846
-31.3397	2401.57		-30.4566	-7.8064	-8.56865	-4.04954	23.9305	7.72022	-30.4566	-7.63846
-31.3347	2401.68		-30.4516	-7.81227	-8.56367	-4.04719	23.9354	7.72022	-30.4516	-7.63846
-31.3298	2401.71		-30.4466	-7.80798	-8.55869	-4.04484	23.9404	7.72022	-30.4466	-7.63846
-31.3248	2401.99		-30.4416	-7.79876	-8.55372	-4.04249	23.9454	7.72022	-30.4416	-7.63846
-31.3198	2402.4		-30.4367	-7.78854	-8.54874	-4.04013	23.9504	7.72022	-30.4367	-7.63846
-31.3148	2402.88		-30.4317	-7.77418	-8.54376	-4.03778	23.9553	7.72022	-30.4317	-7.63846
-31.3099	2403.47		-30.4267	-7.76493	-8.53879	-4.03543	23.9603	7.72022	-30.4267	-7.63846
-31.3049	2403.59		-30.4217	-7.75902	-8.53381	-4.03308	23.9653	7.72022	-30.4217	-7.63846
-31.2999	2403.79		-30.4168	-7.74506	-8.52883	-4.03073	23.9703	7.72022	-30.4168	-7.63846
-31.295	2404.02		-30.4118	-7.73004	-8.52386	-4.02837	23.9752	7.72022	-30.4118	-7.63846
-31.29	2404.26		-30.4068	-7.71903	-8.51888	-4.02602	23.9802	7.72022	-30.4068	-7.63846
-31.285	2404.38		-30.4018	-7.72778	-8.5139	-4.02367	23.9852	7.72022	-30.4018	-7.63846
-31.28	2404.49		-30.3969	-7.74517	-8.50893	-4.02132	23.9902	7.72022	-30.3969	-7.63846
-31.2751	2404.64		-30.3919	-7.7581	-8.50395	-4.01897	23.9952	7.72022	-30.3919	-7.63846
-31.2701	2405.15		-30.3869	-7.75164	-8.49897	-4.01661	24.0001	7.72022	-30.3869	-7.63846
-31.2651	2405.43		-30.3819	-7.73722	-8.494	-4.01426	24.0051	7.72022	-30.3819	-7.63846
-31.2601	2405.82		-30.377	-7.73474	-8.48902	-4.01191	24.0101	7.72022	-30.377	-7.63846
-31.2552	2406.52		-30.372	-7.74087	-8.48404	-4.00956	24.0151	7.72022	-30.372	-7.63846
-31.2502	2407.12		-30.367	-7.73912	-8.47907	-4.00721	24.02	7.72022	-30.367	-7.63846
-31.2452	2407.63		-30.362	-7.74319	-8.47409	-4.00485	24.025	7.72022	-30.362	-7.63846
-31.2402	2407.95		-30.3571	-7.75888	-8.46911	-4.0025	24.03	7.72022	-30.3571	-7.63846
-31.2353	2408.59		-30.3521	-7.77367	-8.46414	-4.00015	24.035	7.72022	-30.3521	-7.63846
-31.2303	2409.09		-30.3471	-7.78264	-8.45916	-3.9978	24.04	7.72022	-30.3471	-7.63846
-31.2253	2409.61		-30.3421	-7.79106	-8.45418	-3.99545	24.0449	7.72022	-30.3421	-7.63846
-31.2203	2410.01		-30.3371	-7.80028	-8.44921	-3.99309	24.0499	7.72022	-30.3371	-7.63846
-31.2154	2410.25		-30.3322	-7.81324	-8.44423	-3.99074	24.0549	7.72022	-30.3322	-7.63846
-31.2104	2410.52		-30.3272	-7.81631	-8.43925	-3.98839	24.0599	7.72022	-30.3272	-7.63846
-31.2054	2410.58		-30.3222	-7.81469	-8.43428	-3.98604	24.0648	7.72022	-30.3222	-7.63846
-31.2004	2411.04		-30.3172	-7.81557	-8.4293	-3.98369	24.0698	7.72022	-30.3172	-7.63846
-31.1954	2411.22		-30.3122	-7.82795	-8.42432	-3.98133	24.0748	7.72022	-30.3122	-7.63846
-31.1905	2411.4		-30.3073	-7.83863	-8.41935	-3.97898	24.0798	7.72022	-30.3073	-7.63846
-31.1855	2411.77		-30.3023	-7.85159	-8.41437	-3.97663	24.0847	7.72022	-30.3023	-7.63846
-31.1805	2412.23		-30.2973	-7.86254	-8.40939	-3.97428	24.0897	7.72022	-30.2973	-7.63846
-31.1755	2412.7		-30.2923	-7.85658	-8.40442	-3.97193	24.0947	7.72022	-30.2923	-7.63846
-31.1705	2413.38		-30.2874	-7.83553	-8.39944	-3.96957	24.0997	7.72022	-30.2874	-7.63846
-31.1656	2413.47		-30.2824	-7.82224	-8.39446	-3.96722	24.1046	7.72022	-30.2824	-7.63846
-31.1606	2414.1		-30.2774	-7.81597	-8.38949	-3.96487	24.1096	7.72022	-30.2774	-7.63846
-31.1556	2414.69		-30.2724	-7.80843	-8.38451	-3.96252	24.1146	7.72022	-30.2724	-7.63846
-31.1506	2414.94		-30.2675	-7.80532	-8.37953	-3.96017	24.1196	7.72022	-30.2675	-7.63846
-31.1457	2415.1		-30.2625	-7.8	-8.37456	-3.95781	24.1245	7.72022	-30.2625	-7.63846
-31.1407	2415.42		-30.2575	-7.79939	-8.36958	-3.95546	24.1295	7.72022	-30.2575	-7.63846
-31.1357	2415.79		-30.2525	-7.79996	-8.3646	-3.95311	24.1345	7.72022	-30.2525	-7.63846
-31.1307	2415.73		-30.2476	-7.80205	-8.35963	-3.95076	24.1395	7.72022	-30.2476	-7.63846
-31.1257	2415.55		-30.2426	-7.80485	-8.35465	-3.94841	24.1445	7.72022	-30.2426	-7.63846
-31.1208	2415.48		-30.2376	-7.79391	-8.34967	-3.94605	24.1494	7.72022	-30.2376	-7.63846
-31.1158	2415.74		-30.2326	-7.77518	-8.3447	-3.9437	24.1544	7.72022	-30.2326	-7.63846
-31.1108	2416.07		-30.2277	-7.75322	-8.33972	-3.94135	24.1594	7.72022	-30.2277	-7.63846
-31.1058	2416.3		-30.2227	-7.73195	-8.33474	-3.939	24.1644	7.72022	-30.2227	-7.63846
-31.1009	2416.65		-30.2177	-7.71358	-8.32976	-3.93665	24.1693	7.72022	-30.2177	-7.63846
-31.0959	2417.04		-30.2127	-7.70376	-8.32479	-3.93429	24.1743	7.72022	-30.2127	-7.63846
-31.0909	2417.54		-30.2077	-7.69941	-8.31981	-3.93194	24.1793	7.72022	-30.2077	-7.63846
-31.0859	2418.01		-30.2028	-7.69922	-8.31483	-3.92959	24.1843	7.72022	-30.2028	-7.63846
-31.0809	2418.21		-30.1978	-7.69904	-8.30986	-3.92724	24.1893	7.72022	-30.1978	-7.63846
-31.076	2418.46		-30.1928	-7.6954	-8.30488	-3.92489	24.1942	7.72022	-30.1928	-7.63846
-31.071	2418.62		-30.1878	-7.68597	-8.2999	-3.92253	24.1992	7.72022	-30.1878	-7.63846
-31.066	2418.8		-30.1829	-7.66282	-8.29493	-3.92018	24.2042	7.72022	-30.1829	-7.63846
-31.061	2419.12		-30.1779	-7.64214	-8.28995	-3.91783	24.2092	7.72022	-30.1779	-7.63846
-31.056	2419		-30.1729	-7.62232	-8.28497	-3.91548	24.2141	7.72022	-30.1729	-7.63846
-31.0511	2418.92		-30.1679	-7.61693	-8.28	-3.91313	24.2191	7.72022	-30.1679	-7.63846
-31.0461	2419.08		-30.1629	-7.62285	-8.27502	-3.91077	24.2241	7.72022	-30.1629	-7.63846
-31.0411	2419.34		-30.158	-7.62473	-8.27004	-3.90842	24.2291	7.72022	-30.158	-7.63846
-31.0361	2419.82		-30.153	-7.62479	-8.26507	-3.90607	24.234	7.72022	-30.153	-7.63846
-31.0312	2420.02		-30.148	-7.62885	-8.26009	-3.90372	24.239	7.72022	-30.148	-7.63846
-31.0262	2420.43		-30.143	-7.6381	-8.25511	-3.90137	24.244	7.72022	-30.143	-7.63846
-31.0212	2421.01		-30.1381	-7.64514	-8.25014	-3.89901	24.249	7.72022	-30.1381	-7.63846
-31.0162	2421.64		-30.1331	-7.6516	-8.24516	-3.89666	24.2539	7.72022	-30.1331	-7.63846
-31.0113	2421.74		-30.1281	-7.66248	-8.24018	-3.89431	24.2589	7.72022	-30.1281	-7.63846
-31.0063	2421.88		-30.1231	-7.67573	-8.23521	-3.89196	24.2639	7.72022	-30.1231	-7.63846
-31.0013	2422.08		-30.1182	-7.69249	-8.23023	-3.88961	24.2689	7.72022	-30.1182	-7.63846
-30.9963	2422.35		-30.1132	-7.69724	-8.22525	-3.88725	24.2738	7.72022	-30.1132	-7.63846
-30.9914	2422.67		-30.1082	-7.6909	-8.22028	-3.8849	24.2788	7.72022	-30.1082	-7.63846
-30.9864	2422.88		-30.1032	-7.6786	-8.2153	-3.88255	24.2838	7.72022	-30.1032	-7.63846
-30.9814	2423		-30.0983	-7.66668	-8.21032	-3.8802	24.2888	7.72022	-30.0983	-7.63846
-30.9764	2423.28		-30.0933	-7.65167	-8.20535	-3.87785	24.2938	7.72022	-30.0933	-7.63846
-30.9715	2423.5		-30.0883	-7.65299	-8.20037	-3.87549	24.2987	7.72022	-30.0883	-7.63846
-30.9665	2424.05		-30.0833	-7.65053	-8.19539	-3.87314	24.3037	7.72022	-30.0833	-7.63846
-30.9615	2424.35		-30.0783	-7.64546	-8.19042	-3.87079	24.3087	7.72022	-30.0783	-7.63846
-30.9565	2424.6		-30.0734	-7.63713	-8.18544	-3.86844	24.3137	7.72022	-30.0734	-7.63846
-30.9516	2425		-30.0684	-7.62466	-8.18046	-3.86609	24.3186	7.72022	-30.0684	-7.63846
-30.9466	2425.2		-30.0634	-7.61002	-8.17549	-3.86374	24.3236	7.72022	-30.0634	-7.63846
-30.9416	2425.65		-30.0584	-7.60263	-8.17051	-3.86138	24.3286	7.72022	-30.0584	-7.63846
-30.9366	2425.83		-30.0535	-7.60688	-8.16553	-3.85903	24.3336	7.72022	-30.0535	-7.63846
-30.9316	2426.04		-30.0485	-7.61309	-8.16056	-3.85668	24.3386	7.72022	-30.0485	-7.63846
-30.9267	2426.41		-30.0435	-7.62191	-8.15558	-3.85433	24.3435	7.72022	-30.0435	-7.63846
-30.9217	2426.72		-30.0385	-7.63393	-8.1506	-3.85198	24.3485	7.72022	-30.0385	-7.63846
-30.9167	2427.21		-30.0336	-7.63757	-8.14563	-3.84962	24.3535	7.72022	-30.0336	-7.63846
-30.9117	2427.28		-30.0286	-7.63199	-8.14065	-3.84727	24.3585	7.72022	-30.0286	-7.63846
-30.9067	2427.91		-30.0236	-7.61783	-8.13567	-3.84492	24.3634	7.72022	-30.0236	-7.63846
-30.9018	2428.23		-30.0186	-7.61104	-8.1307	-3.84257	24.3684	7.72022	-30.0186	-7.63846
-30.8968	2428.64		-30.0136	-7.60846	-8.12572	-3.84022	24.3734	7.72022	-30.0136	-7.63846
-30.8918	2429.18		-30.0087	-7.59952	-8.12074	-3.83786	24.3784	7.72022	-30.0087	-7.63846
-30.8868	2429.47		-30.0037	-7.59326	-8.11577	-3.83551	24.3833	7.72022	-30.0037	-7.63846
-30.8819	2429.71		-29.9987	-7.59858	-8.11079	-3.83316	24.3883	7.72022	-29.9987	-7.63846
-30.8769	2430.11		-29.9937	-7.60163	-8.10581	-3.83081	24.3933	7.72022	-29.9937	-7.63846
-30.8719	2430.31		-29.9888	-7.60694	-8.10084	-3.82846	24.3983	7.72022	-29.9888	-7.63846
-30.8669	2430.67		-29.9838	-7.60229	-8.09586	-3.8261	24.4032	7.72022	-29.9838	-7.63846
-30.862	2430.97		-29.9788	-7.59139	-8.09088	-3.82375	24.4082	7.72022	-29.9788	-7.63846
-30.857	2431.49		-29.9738	-7.57935	-8.08591	-3.8214	24.4132	7.72022	-29.9738	-7.63846
-30.852	2432.23		-29.9688	-7.56992	-8.08093	-3.81905	24.4182	7.72022	-29.9688	-7.63846
-30.847	2432.84		-29.9639	-7.57711	-8.07595	-3.8167	24.4232	7.72022	-29.9639	-7.63846
-30.842	2433.25		-29.9589	-7.59241	-8.07098	-3.81434	24.4281	7.72022	-29.9589	-7.63846
-30.8371	2433.58		-29.9539	-7.60369	-8.066	-3.81199	24.4331	7.72022	-29.9539	-7.63846
-30.8321	2434.06		-29.9489	-7.60509	-8.06102	-3.80964	24.4381	7.72022	-29.9489	-7.63846
-30.8271	2434.39		-29.944	-7.6019	-8.05605	-3.80729	24.4431	7.72022	-29.944	-7.63846
-30.8221	2434.8		-29.939	-7.59219	-8.05107	-3.80494	24.448	7.72022	-29.939	-7.63846
-30.8172	2435.11		-29.934	-7.58127	-8.04609	-3.80258	24.453	7.72022	-29.934	-7.63846
-30.8122	2435.18		-29.929	-7.56906	-8.04112	-3.80023	24.458	7.72022	-29.929	-7.63846
-30.8072	2435.75		-29.9241	-7.5669	-8.03614	-3.79788	24.463	7.72022	-29.9241	-7.63846
-30.8022	2435.91		-29.9191	-7.57171	-8.03116	-3.79553	24.4679	7.72022	-29.9191	-7.63846
-30.7973	2436.5		-29.9141	-7.57516	-8.02619	-3.79318	24.4729	7.72022	-29.9141	-7.63846
-30.7923	2436.91		-29.9091	-7.57144	-8.02121	-3.79082	24.4779	7.72022	-29.9091	-7.63846
-30.7873	2436.99		-29.9042	-7.556	-8.01623	-3.78847	24.4829	7.72022	-29.9042	-7.63846
-30.7823	2437.35		-29.8992	-7.54946	-8.01126	-3.78612	24.4879	7.72022	-29.8992	-7.63846
-30.7774	2437.73		-29.8942	-7.55579	-8.00628	-3.78377	24.4928	7.72022	-29.8942	-7.63846
-30.7724	2438.07		-29.8892	-7.55929	-8.0013	-3.78142	24.4978	7.72022	-29.8892	-7.63846
-30.7674	2438.69		-29.8843	-7.55038	-7.99632	-3.77906	24.5028	7.72022	-29.8843	-7.63846
-30.7624	2439.15		-29.8793	-7.547	-7.99135	-3.77671	24.5078	7.72022	-29.8793	-7.63846
-30.7575	2439.4		-29.8743	-7.54836	-7.98637	-3.77436	24.5127	7.72022	-29.8743	-7.63846
-30.7525	2439.43		-29.8693	-7.55026	-7.98139	-3.77201	24.5177	7.72022	-29.8693	-7.63846
-30.7475	2439.53		-29.8643	-7.54857	-7.97642	-3.76966	24.5227	7.72022	-29.8643	-7.63846
-30.7425	2439.77		-29.8594	-7.55177	-7.97144	-3.7673	24.5277	7.72022	-29.8594	-7.63846
-30.7376	2440.26		-29.8544	-7.56746	-7.96646	-3.76495	24.5326	7.72022	-29.8544	-7.63846
-30.7326	2440.47		-29.8494	-7.57939	-7.96149	-3.7626	24.5376	7.72022	-29.8494	-7.63846
-30.7276	2440.81		-29.8444	-7.58748	-7.95651	-3.76025	24.5426	7.72022	-29.8444	-7.63846
-30.7226	2441.14		-29.8395	-7.59148	-7.95153	-3.7579	24.5476	7.72022	-29.8395	-7.63846
-30.7177	2441.32		-29.8345	-7.59191	-7.94656	-3.75554	24.5526	7.72022	-29.8345	-7.63846
-30.7127	2441.53		-29.8295	-7.58796	-7.94158	-3.75319	24.5575	7.72022	-29.8295	-7.63846
-30.7077	2441.76		-29.8245	-7.57902	-7.9366	-3.75084	24.5625	7.72022	-29.8245	-7.63846
-30.7027	2442.11		-29.8195	-7.57354	-7.93163	-3.74849	24.5675	7.72022	-29.8195	-7.63846
-30.6977	2442.46		-29.8146	-7.57702	-7.92665	-3.74614	24.5725	7.72022	-29.8146	-7.63846
-30.6928	2442.59		-29.8096	-7.56998	-7.92167	-3.74378	24.5774	7.72022	-29.8096	-7.63846
-30.6878	2442.75		-29.8046	-7.56246	-7.9167	-3.74143	24.5824	7.72022	-29.8046	-7.63846
-30.6828	2443.07		-29.7996	-7.56335	-7.91172	-3.73908	24.5874	7.72022	-29.7996	-7.63846
-30.6778	2443.34		-29.7947	-7.56358	-7.90674	-3.73673	24.5924	7.72022	-29.7947	-7.63846
-30.6729	2443.68		-29.7897	-7.56202	-7.90177	-3.73438	24.5973	7.72022	-29.7897	-7.63846
-30.6679	2443.84		-29.7847	-7.55749	-7.89679	-3.73202	24.6023	7.72022	-29.7847	-7.63846
-30.6629	2443.94		-29.7797	-7.5624	-7.89181	-3.72967	24.6073	7.72022	-29.7797	-7.63846
-30.6579	2444.05		-29.7748	-7.56871	-7.88684	-3.72732	24.6123	7.72022	-29.7748	-7.63846
-30.653	2444.44		-29.7698	-7.5704	-7.88186	-3.72497	24.6172	7.72022	-29.7698	-7.63846
-30.648	2444.96		-29.7648	-7.56423	-7.87688	-3.72262	24.6222	7.72022	-29.7648	-7.63846
-30.643	2445.26		-29.7598	-7.56618	-7.87191	-3.72026	24.6272	7.72022	-29.7598	-7.63846
-30.638	2445.41		-29.7549	-7.57579	-7.86693	-3.71791	24.6322	7.72022	-29.7549	-7.63846
-30.633	2445.52		-29.7499	-7.58623	-7.86195	-3.71556	24.6372	7.72022	-29.7499	-7.63846
-30.6281	2445.62		-29.7449	-7.58977	-7.85698	-3.71321	24.6421	7.72022	-29.7449	-7.63846
-30.6231	2445.62		-29.7399	-7.60424	-7.852	-3.71086	24.6471	7.72022	-29.7399	-7.63846
-30.6181	2446.05		-29.7349	-7.62617	-7.84702	-3.7085	24.6521	7.72022	-29.7349	-7.63846
-30.6131	2446.38		-29.73	-7.63538	-7.84205	-3.70615	24.6571	7.72022	-29.73	-7.63846
-30.6081	2446.73		-29.725	-7.62959	-7.83707	-3.7038	24.662	7.72022	-29.725	-7.63846
-30.6032	2447.36		-29.72	-7.62402	-7.83209	-3.70145	24.667	7.72022	-29.72	-7.63846
-30.5982	2447.6		-29.715	-7.62844	-7.82712	-3.6991	24.672	7.72022	-29.715	-7.63846
-30.5932	2447.97		-29.7101	-7.64147	-7.82214	-3.69674	24.677	7.72022	-29.7101	-7.63846
-30.5882	2448.37		-29.7051	-7.65579	-7.81716	-3.69439	24.682	7.72022	-29.7051	-7.63846
-30.5833	2448.62		-29.7001	-7.66945	-7.81219	-3.69204	24.6869	7.72022	-29.7001	-7.63846
-30.5783	2449.02		-29.6951	-7.6705	-7.80721	-3.68969	24.6919	7.72022	-29.6951	-7.63846
-30.5733	2449.33		-29.6901	-7.67087	-7.80223	-3.68734	24.6969	7.72022	-29.6901	-7.63846
-30.5683	2449.62		-29.6852	-7.66623	-7.79726	-3.68498	24.7019	7.72022	-29.6852	-7.63846
-30.5633	2449.99		-29.6802	-7.65928	-7.79228	-3.68263	24.7068	7.72022	-29.6802	-7.63846
-30.5584	2450.41		-29.6752	-7.64706	-7.7873	-3.68028	24.7118	7.72022	-29.6752	-7.63846
-30.5534	2450.91		-29.6702	-7.63717	-7.78233	-3.67793	24.7168	7.72022	-29.6702	-7.63846
-30.5484	2450.98		-29.6653	-7.63116	-7.77735	-3.67558	24.7218	7.72022	-29.6653	-7.63846
-30.5434	2451.06		-29.6603	-7.62497	-7.77237	-3.67322	24.7267	7.72022	-29.6603	-7.63846
-30.5385	2451.21		-29.6553	-7.62972	-7.7674	-3.67087	24.7317	7.72022	-29.6553	-7.63846
-30.5335	2451.31		-29.6503	-7.64103	-7.76242	-3.66852	24.7367	7.72022	-29.6503	-7.63846
-30.5285	2451.55		-29.6454	-7.64669	-7.75744	-3.66617	24.7417	7.72022	-29.6454	-7.63846
-30.5235	2452		-29.6404	-7.65116	-7.75247	-3.66382	24.7466	7.72022	-29.6404	-7.63846
-30.5186	2452.49		-29.6354	-7.64919	-7.74749	-3.66146	24.7516	7.72022	-29.6354	-7.63846
-30.5136	2452.43		-29.6304	-7.66148	-7.74251	-3.65911	24.7566	7.72022	-29.6304	-7.63846
-30.5086	2452.4		-29.6255	-7.67946	-7.73754	-3.65676	24.7616	7.72022	-29.6255	-7.63846
-30.5036	2452.61		-29.6205	-7.6859	-7.73256	-3.65441	24.7665	7.72022	-29.6205	-7.63846
-30.4987	2452.75		-29.6155	-7.68845	-7.72758	-3.65206	24.7715	7.72022	-29.6155	-7.63846
-30.4937	2452.98		-29.6105	-7.69385	-7.72261	-3.6497	24.7765	7.72022	-29.6105	-7.63846
-30.4887	2453.23		-29.6056	-7.69403	-7.71763	-3.64735	24.7815	7.72022	-29.6056	-7.63846
-30.4837	2453.36		-29.6006	-7.69289	-7.71265	-3.645	24.7865	7.72022	-29.6006	-7.63846
-30.4787	2453.55		-29.5956	-7.68642	-7.70768	-3.64265	24.7914	7.72022	-29.5956	-7.63846
-30.4738	2453.68		-29.5906	-7.67784	-7.7027	-3.6403	24.7964	7.72022	-29.5906	-7.63846
-30.4688	2453.65		-29.5856	-7.67847	-7.69772	-3.63794	24.8014	7.72022	-29.5856	-7.63846
-30.4638	2453.5		-29.5807	-7.6901	-7.69275	-3.63559	24.8064	7.72022	-29.5807	-7.63846
-30.4588	2453.45		-29.5757	-7.68924	-7.68777	-3.63324	24.8113	7.72022	-29.5757	-7.63846
-30.4539	2453.31		-29.5707	-7.69017	-7.68279	-3.63089	24.8163	7.72022	-29.5707	-7.63846
-30.4489	2453.14		-29.5657	-7.6787	-7.67782	-3.62854	24.8213	7.72022	-29.5657	-7.63846
-30.4439	2453.2		-29.5608	-7.67546	-7.67284	-3.62618	24.8263	7.72022	-29.5608	-7.63846
-30.4389	2453.16		-29.5558	-7.67958	-7.66786	-3.62383	24.8313	7.72022	-29.5558	-7.63846
-30.4339	2453.01		-29.5508	-7.68051	-7.66289	-3.62148	24.8362	7.72022	-29.5508	-7.63846
-30.429	2453.11		-29.5458	-7.68059	-7.65791	-3.61913	24.8412	7.72022	-29.5458	-7.63846
-30.424	2453.35		-29.5408	-7.67679	-7.65293	-3.61678	24.8462	7.72022	-29.5408	-7.63846
-30.419	2453.65		-29.5359	-7.6692	-7.64796	-3.61442	24.8512	7.72022	-29.5359	-7.63846
-30.414	2453.82		-29.5309	-7.6721	-7.64298	-3.61207	24.8561	7.72022	-29.5309	-7.63846
-30.4091	2453.96		-29.5259	-7.67907	-7.638	-3.60972	24.8611	7.72022	-29.5259	-7.63846
-30.4041	2454.26		-29.5209	-7.6859	-7.63303	-3.60737	24.8661	7.72022	-29.5209	-7.63846
-30.3991	2454.38		-29.516	-7.6964	-7.62805	-3.60502	24.8711	7.72022	-29.516	-7.63846
-30.3941	2454.44		-29.511	-7.70053	-7.62307	-3.60266	24.876	7.72022	-29.511	-7.63846
-30.3892	2454.23		-29.506	-7.70093	-7.61809	-3.60031	24.881	7.72022	-29.506	-7.63846
-30.3842	2454		-29.501	-7.70714	-7.61312	-3.59796	24.886	7.72022	-29.501	-7.63846
-30.3792	2453.99		-29.4961	-7.71989	-7.60814	-3.59561	24.891	7.72022	-29.4961	-7.63846
-30.3742	2454.19		-29.4911	-7.73385	-7.60316	-3.59326	24.8959	7.72022	-29.4911	-7.63846
-30.3692	2454.01		-29.4861	-7.74419	-7.59819	-3.5909	24.9009	7.72022	-29.4861	-7.63846
-30.3643	2453.99		-29.4811	-7.74745	-7.59321	-3.58855	24.9059	7.72022	-29.4811	-7.63846
-30.3593	2454.17		-29.4762	-7.75065	-7.58823	-3.5862	24.9109	7.72022	-29.4762	-7.63846
-30.3543	2454.41		-29.4712	-7.7545	-7.58326	-3.58385	24.9158	7.72022	-29.4712	-7.63846
-30.3493	2454.61		-29.4662	-7.75067	-7.57828	-3.5815	24.9208	7.72022	-29.4662	-7.63846
-30.3444	2454.85		-29.4612	-7.74853	-7.5733	-3.57914	24.9258	7.72022	-29.4612	-7.63846
-30.3394	2455.04		-29.4562	-7.74082	-7.56833	-3.57679	24.9308	7.72022	-29.4562	-7.63846
-30.3344	2455.41		-29.4513	-7.73689	-7.56335	-3.57444	24.9358	7.72022	-29.4513	-7.63846
-30.3294	2455.76		-29.4463	-7.74194	-7.55837	-3.57209	24.9407	7.72022	-29.4463	-7.63846
-30.3244	2455.91		-29.4413	-7.74842	-7.5534	-3.56974	24.9457	7.72022	-29.4413	-7.63846
-30.3195	2455.98		-29.4363	-7.74685	-7.54842	-3.56738	24.9507	7.72022	-29.4363	-7.63846
-30.3145	2455.86		-29.4314	-7.75208	-7.54344	-3.56503	24.9557	7.72022	-29.4314	-7.63846
-30.3095	2455.81		-29.4264	-7.7625	-7.53847	-3.56268	24.9607	7.72022	-29.4264	-7.63846
-30.3045	2455.89		-29.4214	-7.76923	-7.53349	-3.56033	24.9656	7.72022	-29.4214	-7.63846
-30.2996	2455.88		-29.4164	-7.77862	-7.52851	-3.55798	24.9706	7.72022	-29.4164	-7.63846
-30.2946	2455.63		-29.4114	-7.77287	-7.52354	-3.55562	24.9756	7.72022	-29.4114	-7.63846
-30.2896	2455.56		-29.4065	-7.77144	-7.51856	-3.55327	24.9806	7.72022	-29.4065	-7.63846
-30.2846	2455.63		-29.4015	-7.77912	-7.51358	-3.55092	24.9855	7.72022	-29.4015	-7.63846
-30.2797	2455.67		-29.3965	-7.78796	-7.50861	-3.54857	24.9905	7.72022	-29.3965	-7.63846
-30.2747	2455.76		-29.3915	-7.78719	-7.50363	-3.54622	24.9955	7.72022	-29.3915	-7.63846
-30.2697	2455.81		-29.3866	-7.78089	-7.49865	-3.54386	25.0005	7.72022	-29.3866	-7.63846
-30.2647	2456.01		-29.3816	-7.77753	-7.49368	-3.54151	25.0054	7.72022	-29.3816	-7.63846
-30.2598	2456.05		-29.3766	-7.77267	-7.4887	-3.53916	25.0104	7.72022	-29.3766	-7.63846
-30.2548	2456.06		-29.3716	-7.77247	-7.48372	-3.53681	25.0154	7.72022	-29.3716	-7.63846
-30.2498	2455.9		-29.3667	-7.77442	-7.47875	-3.53446	25.0204	7.72022	-29.3667	-7.63846
-30.2449	2455.95		-29.3617	-7.78205	-7.47377	-3.5321	25.0253	7.72022	-29.3617	-7.63846
-30.2399	2456.15		-29.3567	-7.79738	-7.46879	-3.52975	25.0303	7.72022	-29.3567	-7.63846
-30.2349	2456.35		-29.3517	-7.80593	-7.46382	-3.5274	25.0353	7.72022	-29.3517	-7.63846
-30.2299	2456.52		-29.3468	-7.81934	-7.45884	-3.52505	25.0403	7.72022	-29.3468	-7.63846
-30.2249	2456.71		-29.3418	-7.82882	-7.45386	-3.5227	25.0452	7.72022	-29.3418	-7.63846
-30.22	2456.99		-29.3368	-7.85034	-7.44889	-3.52034	25.0502	7.72022	-29.3368	-7.63846
-30.215	2457.16		-29.3318	-7.87038	-7.44391	-3.51799	25.0552	7.72022	-29.3318	-7.63846
-30.21	2457.41		-29.3269	-7.8845	-7.43893	-3.51564	25.0602	7.72022	-29.3269	-7.63846
-30.205	2457.65		-29.3219	-7.89097	-7.43396	-3.51329	25.0652	7.72022	-29.3219	-7.63846
-30.2001	2457.58		-29.3169	-7.89858	-7.42898	-3.51094	25.0701	7.72022	-29.3169	-7.63846
-30.1951	2457.61		-29.3119	-7.9094	-7.424	-3.50858	25.0751	7.72022	-29.3119	-7.63846
-30.1901	2458.04		-29.3069	-7.91954	-7.41903	-3.50623	25.0801	7.72022	-29.3069	-7.63846
-30.1851	2458.22		-29.302	-7.93533	-7.41405	-3.50388	25.0851	7.72022	-29.302	-7.63846
-30.1802	2458.57		-29.297	-7.95122	-7.40907	-3.50153	25.09	7.72022	-29.297	-7.63846
-30.1752	2458.83		-29.292	-7.95832	-7.4041	-3.49918	25.095	7.72022	-29.292	-7.63846
-30.1702	2459.07		-29.287	-7.96655	-7.39912	-3.49682	25.1	7.72022	-29.287	-7.63846
-30.1652	2459.06		-29.2821	-7.96608	-7.39414	-3.49447	25.105	7.72022	-29.2821	-7.63846
-30.1603	2459.4		-29.2771	-7.96127	-7.38917	-3.49212	25.11	7.72022	-29.2771	-7.63846
-30.1553	2460.05		-29.2721	-7.94588	-7.38419	-3.48977	25.1149	7.72022	-29.2721	-7.63846
-30.1503	2460.61		-29.2671	-7.94521	-7.37921	-3.48742	25.1199	7.72022	-29.2671	-7.63846
-30.1453	2461.25		-29.2621	-7.95349	-7.37424	-3.48506	25.1249	7.72022	-29.2621	-7.63846
-30.1403	2461.93		-29.2572	-7.97571	-7.36926	-3.48271	25.1299	7.72022	-29.2572	-7.63846
-30.1354	2461.77		-29.2522	-7.99884	-7.36428	-3.48036	25.1348	7.72022	-29.2522	-7.63846
-30.1304	2461.72		-29.2472	-8.0239	-7.35931	-3.47801	25.1398	7.72022	-29.2472	-7.63846
-30.1254	2461.8		-29.2422	-8.05497	-7.35433	-3.47566	25.1448	7.72022	-29.2422	-7.63846
-30.1204	2462.12		-29.2373	-8.07677	-7.34935	-3.4733	25.1498	7.72022	-29.2373	-7.63846
-30.1154	2462.48		-29.2323	-8.09619	-7.34438	-3.47095	25.1547	7.72022	-29.2323	-7.63846
-30.1105	2462.62		-29.2273	-8.1035	-7.3394	-3.4686	25.1597	7.72022	-29.2273	-7.63846
-30.1055	2462.73		-29.2223	-8.10805	-7.33442	-3.46625	25.1647	7.72022	-29.2223	-7.63846
-30.1005	2462.78		-29.2174	-8.11187	-7.32945	-3.4639	25.1697	7.72022	-29.2174	-7.63846
-30.0955	2463.35		-29.2124	-8.11299	-7.32447	-3.46154	25.1746	7.72022	-29.2124	-7.63846
-30.0906	2464.1		-29.2074	-8.11162	-7.31949	-3.45919	25.1796	7.72022	-29.2074	-7.63846
-30.0856	2464.27		-29.2024	-8.11607	-7.31451	-3.45684	25.1846	7.72022	-29.2024	-7.63846
-30.0806	2464.72		-29.1974	-8.12051	-7.30954	-3.45449	25.1896	7.72022	-29.1974	-7.63846
-30.0756	2465.06		-29.1925	-8.11712	-7.30456	-3.45214	25.1945	7.72022	-29.1925	-7.63846
-30.0706	2465.66		-29.1875	-8.10855	-7.29958	-3.44978	25.1995	7.72022	-29.1875	-7.63846
-30.0657	2465.98		-29.1825	-8.09847	-7.29461	-3.44743	25.2045	7.72022	-29.1825	-7.63846
-30.0607	2466.71		-29.1775	-8.10006	-7.28963	-3.44508	25.2095	7.72022	-29.1775	-7.63846
-30.0557	2467.2		-29.1726	-8.10097	-7.28465	-3.44273	25.2145	7.72022	-29.1726	-7.63846
-30.0507	2467.25		-29.1676	-8.09904	-7.27968	-3.44038	25.2194	7.72022	-29.1676	-7.63846
-30.0458	2467.43		-29.1626	-8.09512	-7.2747	-3.43802	25.2244	7.72022	-29.1626	-7.63846
-30.0408	2467.44		-29.1576	-8.08831	-7.26972	-3.43567	25.2294	7.72022	-29.1576	-7.63846
-30.0358	2467.24		-29.1527	-8.08516	-7.26475	-3.43332	25.2344	7.72022	-29.1527	-7.63846
-30.0308	2467.8		-29.1477	-8.07227	-7.25977	-3.43097	25.2393	7.72022	-29.1477	-7.63846
-30.0258	2468.05		-29.1427	-8.05736	-7.25479	-3.42862	25.2443	7.72022	-29.1427	-7.63846
-30.0209	2468.26		-29.1377	-8.05709	-7.24982	-3.42626	25.2493	7.72022	-29.1377	-7.63846
-30.0159	2468.43		-29.1328	-8.05703	-7.24484	-3.42391	25.2543	7.72022	-29.1328	-7.63846
-30.0109	2468.5		-29.1278	-8.05373	-7.23986	-3.42156	25.2593	7.72022	-29.1278	-7.63846
-30.0059	2468.72		-29.1228	-8.04658	-7.23489	-3.41921	25.2642	7.72022	-29.1228	-7.63846
-30.001	2468.94		-29.1178	-8.04549	-7.22991	-3.41686	25.2692	7.72022	-29.1178	-7.63846
-29.996	2469.3		-29.1128	-8.05506	-7.22493	-3.4145	25.2742	7.72022	-29.1128	-7.63846
-29.991	2469.65		-29.1079	-8.05072	-7.21996	-3.41215	25.2792	7.72022	-29.1079	-7.63846
-29.986	2469.58		-29.1029	-8.05195	-7.21498	-3.4098	25.2841	7.72022	-29.1029	-7.63846
-29.9811	2469.9		-29.0979	-8.04769	-7.21	-3.40745	25.2891	7.72022	-29.0979	-7.63846
-29.9761	2469.88		-29.0929	-8.04246	-7.20503	-3.4051	25.2941	7.72022	-29.0929	-7.63846
-29.9711	2469.78		-29.088	-8.02713	-7.20005	-3.40274	25.2991	7.72022	-29.088	-7.63846
-29.9661	2469.64		-29.083	-8.01923	-7.19507	-3.40039	25.304	7.72022	-29.083	-7.63846
-29.9612	2469.64		-29.078	-8.01307	-7.1901	-3.39804	25.309	7.72022	-29.078	-7.63846
-29.9562	2469.28		-29.073	-8.01484	-7.18512	-3.39569	25.314	7.72022	-29.073	-7.63846
-29.9512	2468.96		-29.068	-8.0121	-7.18014	-3.39334	25.319	7.72022	-29.068	-7.63846
-29.9462	2468.79		-29.0631	-8.00878	-7.17517	-3.39098	25.3239	7.72022	-29.0631	-7.63846
-29.9413	2468.63		-29.0581	-8.01223	-7.17019	-3.38863	25.3289	7.72022	-29.0581	-7.63846
-29.9363	2468.51		-29.0531	-8.00764	-7.16521	-3.38628	25.3339	7.72022	-29.0531	-7.63846
-29.9313	2468.49		-29.0481	-7.98761	-7.16024	-3.38393	25.3389	7.72022	-29.0481	-7.63846
-29.9263	2468.5		-29.0432	-7.96882	-7.15526	-3.38158	25.3439	7.72022	-29.0432	-7.63846
-29.9213	2468.44		-29.0382	-7.9635	-7.15028	-3.37922	25.3488	7.72022	-29.0382	-7.63846
-29.9164	2468.25		-29.0332	-7.95287	-7.14531	-3.37687	25.3538	7.72022	-29.0332	-7.63846
-29.9114	2468.21		-29.0282	-7.95408	-7.14033	-3.37452	25.3588	7.72022	-29.0282	-7.63846
-29.9064	2467.97		-29.0233	-7.94378	-7.13535	-3.37217	25.3638	7.72022	-29.0233	-7.63846
-29.9014	2467.79		-29.0183	-7.93914	-7.13038	-3.36982	25.3687	7.72022	-29.0183	-7.63846
-29.8964	2467.62		-29.0133	-7.94303	-7.1254	-3.36746	25.3737	7.72022	-29.0133	-7.63846
-29.8915	2467.72		-29.0083	-7.94657	-7.12042	-3.36511	25.3787	7.72022	-29.0083	-7.63846
-29.8865	2467.4		-29.0034	-7.9356	-7.11545	-3.36276	25.3837	7.72022	-29.0034	-7.63846
-29.8815	2467.28		-28.9984	-7.93026	-7.11047	-3.36041	25.3886	7.72022	-28.9984	-7.63846
-29.8765	2467.05		-28.9934	-7.92753	-7.10549	-3.35806	25.3936	7.72022	-28.9934	-7.63846
-29.8716	2467.02		-28.9884	-7.93426	-7.10052	-3.3557	25.3986	7.72022	-28.9884	-7.63846
-29.8666	2467.25		-28.9835	-7.94705	-7.09554	-3.35335	25.4036	7.72022	-28.9835	-7.63846
-29.8616	2467.19		-28.9785	-7.96345	-7.09056	-3.351	25.4086	7.72022	-28.9785	-7.63846
-29.8566	2467.17		-28.9735	-7.97177	-7.08559	-3.34865	25.4135	7.72022	-28.9735	-7.63846
-29.8516	2467.42		-28.9685	-7.96061	-7.08061	-3.3463	25.4185	7.72022	-28.9685	-7.63846
-29.8467	2467.85		-28.9635	-7.94584	-7.07563	-3.34394	25.4235	7.72022	-28.9635	-7.63846
-29.8417	2468.26		-28.9586	-7.92421	-7.07066	-3.34159	25.4285	7.72022	-28.9586	-7.63846
-29.8367	2468.43		-28.9536	-7.89966	-7.06568	-3.33924	25.4334	7.72022	-28.9536	-7.63846
-29.8317	2468.71		-28.9486	-7.8853	-7.0607	-3.33689	25.4384	7.72022	-28.9486	-7.63846
-29.8268	2469.11		-28.9436	-7.87612	-7.05573	-3.33454	25.4434	7.72022	-28.9436	-7.63846
-29.8218	2469.17		-28.9387	-7.86336	-7.05075	-3.33218	25.4484	7.72022	-28.9387	-7.63846
-29.8168	2469.55		-28.9337	-7.85371	-7.04577	-3.32983	25.4533	7.72022	-28.9337	-7.63846
-29.8118	2469.89		-28.9287	-7.8401	-7.0408	-3.32748	25.4583	7.72022	-28.9287	-7.63846
-29.8069	2470.12		-28.9237	-7.82125	-7.03582	-3.32513	25.4633	7.72022	-28.9237	-7.63846
-29.8019	2470.36		-28.9187	-7.7996	-7.03084	-3.32278	25.4683	7.72022	-28.9187	-7.63846
-29.7969	2470.81		-28.9138	-7.78537	-7.02587	-3.32042	25.4733	7.72022	-28.9138	-7.63846
-29.7919	2471.16		-28.9088	-7.75875	-7.02089	-3.31807	25.4782	7.72022	-28.9088	-7.63846
-29.787	2471.15		-28.9038	-7.74446	-7.01591	-3.31572	25.4832	7.72022	-28.9038	-7.63846
-29.782	2471.48		-28.8988	-7.74097	-7.01094	-3.31337	25.4882	7.72022	-28.8988	-7.63846
-29.777	2471.7		-28.8939	-7.73563	-7.00596	-3.31102	25.4932	7.72022	-28.8939	-7.63846
-29.7721	2471.97		-28.8889	-7.73355	-7.00098	-3.30866	25.4981	7.72022	-28.8889	-7.63846
-29.7671	2472.26		-28.8839	-7.73428	-6.99601	-3.30631	25.5031	7.72022	-28.8839	-7.63846
-29.7621	2472.36		-28.8789	-7.73446	-6.99103	-3.30396	25.5081	7.72022	-28.8789	-7.63846
-29.7571	2472.48		-28.874	-7.73553	-6.98605	-3.30161	25.5131	7.72022	-28.874	-7.63846
-29.7522	2472.6		-28.869	-7.7351	-6.98108	-3.29926	25.518	7.72022	-28.869	-7.63846
-29.7472	2472.55		-28.864	-7.73898	-6.9761	-3.2969	25.523	7.72022	-28.864	-7.63846
-29.7422	2472.42		-28.859	-7.73973	-6.97112	-3.29455	25.528	7.72022	-28.859	-7.63846
-29.7372	2472.01		-28.8541	-7.74072	-6.96615	-3.2922	25.533	7.72022	-28.8541	-7.63846
-29.7323	2471.91		-28.8491	-7.74505	-6.96117	-3.28985	25.5379	7.72022	-28.8491	-7.63846
-29.7273	2471.8		-28.8441	-7.74862	-6.95619	-3.2875	25.5429	7.72022	-28.8441	-7.63846
-29.7223	2471.41		-28.8391	-7.74917	-6.95122	-3.28514	25.5479	7.72022	-28.8391	-7.63846
-29.7173	2471.24		-28.8342	-7.74053	-6.94624	-3.28279	25.5529	7.72022	-28.8342	-7.63846
-29.7123	2471.13		-28.8292	-7.73009	-6.94126	-3.28044	25.5579	7.72022	-28.8292	-7.63846
-29.7074	2471.14		-28.8242	-7.72252	-6.93629	-3.27809	25.5628	7.72022	-28.8242	-7.63846
-29.7024	2471.06		-28.8192	-7.71269	-6.93131	-3.27574	25.5678	7.72022	-28.8192	-7.63846
-29.6974	2471.15		-28.8142	-7.71503	-6.92633	-3.27338	25.5728	7.72022	-28.8142	-7.63846
-29.6924	2471.07		-28.8093	-7.72003	-6.92136	-3.27103	25.5778	7.72022	-28.8093	-7.63846
-29.6875	2471.11		-28.8043	-7.72901	-6.91638	-3.26868	25.5827	7.72022	-28.8043	-7.63846
-29.6825	2471.19		-28.7993	-7.73435	-6.9114	-3.26633	25.5877	7.72022	-28.7993	-7.63846
-29.6775	2471.16		-28.7943	-7.74425	-6.90643	-3.26398	25.5927	7.72022	-28.7943	-7.63846
-29.6725	2471.28		-28.7893	-7.74265	-6.90145	-3.26162	25.5977	7.72022	-28.7893	-7.63846
-29.6675	2471.18		-28.7844	-7.74501	-6.89647	-3.25927	25.6027	7.72022	-28.7844	-7.63846
-29.6626	2470.96		-28.7794	-7.74576	-6.8915	-3.25692	25.6076	7.72022	-28.7794	-7.63846
-29.6576	2471.03		-28.7744	-7.74381	-6.88652	-3.25457	25.6126	7.72022	-28.7744	-7.63846
-29.6526	2471.39		-28.7694	-7.73734	-6.88154	-3.25222	25.6176	7.72022	-28.7694	-7.63846
-29.6476	2471.53		-28.7645	-7.726	-6.87657	-3.24986	25.6226	7.72022	-28.7645	-7.63846
-29.6426	2471.78		-28.7595	-7.71422	-6.87159	-3.24751	25.6275	7.72022	-28.7595	-7.63846
-29.6377	2471.83		-28.7545	-7.71003	-6.86661	-3.24516	25.6325	7.72022	-28.7545	-7.63846
-29.6327	2472.19		-28.7495	-7.70632	-6.86164	-3.24281	25.6375	7.72022	-28.7495	-7.63846
-29.6277	2472.36		-28.7446	-7.70417	-6.85666	-3.24046	25.6425	7.72022	-28.7446	-7.63846
-29.6227	2472.58		-28.7396	-7.69886	-6.85168	-3.23811	25.6474	7.72022	-28.7396	-7.63846
-29.6178	2472.91		-28.7346	-7.68984	-6.84671	-3.23575	25.6524	7.72022	-28.7346	-7.63846
-29.6128	2473.32		-28.7296	-7.69358	-6.84173	-3.2334	25.6574	7.72022	-28.7296	-7.63846
-29.6078	2473.5		-28.7247	-7.701	-6.83675	-3.23105	25.6624	7.72022	-28.7247	-7.63846
-29.6028	2473.52		-28.7197	-7.70545	-6.83178	-3.2287	25.6673	7.72022	-28.7197	-7.63846
-29.5979	2473.42		-28.7147	-7.71015	-6.8268	-3.22635	25.6723	7.72022	-28.7147	-7.63846
-29.5929	2473.4		-28.7097	-7.71862	-6.82182	-3.22399	25.6773	7.72022	-28.7097	-7.63846
-29.5879	2473.49		-28.7048	-7.72369	-6.81685	-3.22164	25.6823	7.72022	-28.7048	-7.63846
-29.5829	2473.55		-28.6998	-7.72906	-6.81187	-3.21929	25.6872	7.72022	-28.6998	-7.63846
-29.5779	2473.63		-28.6948	-7.73623	-6.80689	-3.21694	25.6922	7.72022	-28.6948	-7.63846
-29.573	2473.64		-28.6898	-7.74053	-6.80192	-3.21459	25.6972	7.72022	-28.6898	-7.63846
-29.568	2473.62		-28.6848	-7.75279	-6.79694	-3.21223	25.7022	7.72022	-28.6848	-7.63846
-29.563	2473.95		-28.6799	-7.7708	-6.79196	-3.20988	25.7072	7.72022	-28.6799	-7.63846
-29.558	2474.49		-28.6749	-7.77763	-6.78699	-3.20753	25.7121	7.72022	-28.6749	-7.63846
-29.553	2474.53		-28.6699	-7.777	-6.78201	-3.20518	25.7171	7.72022	-28.6699	-7.63846
-29.5481	2474.38		-28.6649	-7.77506	-6.77703	-3.20283	25.7221	7.72022	-28.6649	-7.63846
-29.5431	2474.58		-28.66	-7.76339	-6.77206	-3.20047	25.7271	7.72022	-28.66	-7.63846
-29.5381	2474.81		-28.655	-7.76074	-6.76708	-3.19812	25.732	7.72022	-28.655	-7.63846
-29.5331	2474.91		-28.65	-7.77237	-6.7621	-3.19577	25.737	7.72022	-28.65	-7.63846
-29.5282	2475.04		-28.645	-7.77759	-6.75713	-3.19342	25.742	7.72022	-28.645	-7.63846
-29.5232	2475.31		-28.64	-7.79185	-6.75215	-3.19107	25.747	7.72022	-28.64	-7.63846
-29.5182	2475.69		-28.6351	-7.80174	-6.74717	-3.18871	25.752	7.72022	-28.6351	-7.63846
-29.5132	2476.04		-28.6301	-7.80423	-6.7422	-3.18636	25.7569	7.72022	-28.6301	-7.63846
-29.5083	2476.06		-28.6251	-7.80183	-6.73722	-3.18401	25.7619	7.72022	-28.6251	-7.63846
-29.5033	2476.34		-28.6201	-7.80523	-6.73224	-3.18166	25.7669	7.72022	-28.6201	-7.63846
-29.4983	2476.74		-28.6152	-7.80336	-6.72727	-3.17931	25.7719	7.72022	-28.6152	-7.63846
-29.4933	2477.38		-28.6102	-7.80637	-6.72229	-3.17695	25.7768	7.72022	-28.6102	-7.63846
-29.4884	2477.83		-28.6052	-7.81331	-6.71731	-3.1746	25.7818	7.72022	-28.6052	-7.63846
-29.4834	2477.92		-28.6002	-7.82445	-6.71233	-3.17225	25.7868	7.72022	-28.6002	-7.63846
-29.4784	2478.24		-28.5953	-7.8322	-6.70736	-3.1699	25.7918	7.72022	-28.5953	-7.63846
-29.4734	2478.56		-28.5903	-7.83381	-6.70238	-3.16755	25.7967	7.72022	-28.5903	-7.63846
-29.4685	2478.88		-28.5853	-7.83722	-6.6974	-3.16519	25.8017	7.72022	-28.5853	-7.63846
-29.4635	2479.09		-28.5803	-7.83405	-6.69243	-3.16284	25.8067	7.72022	-28.5803	-7.63846
-29.4585	2479.31		-28.5754	-7.82945	-6.68745	-3.16049	25.8117	7.72022	-28.5754	-7.63846
-29.4535	2479.41		-28.5704	-7.82787	-6.68247	-3.15814	25.8166	7.72022	-28.5704	-7.63846
-29.4486	2479.76		-28.5654	-7.82054	-6.6775	-3.15579	25.8216	7.72022	-28.5654	-7.63846
-29.4436	2480.08		-28.5604	-7.81026	-6.67252	-3.15343	25.8266	7.72022	-28.5604	-7.63846
-29.4386	2480.39		-28.5555	-7.81022	-6.66754	-3.15108	25.8316	7.72022	-28.5555	-7.63846
-29.4336	2480.47		-28.5505	-7.80982	-6.66257	-3.14873	25.8365	7.72022	-28.5505	-7.63846
-29.4286	2480.59		-28.5455	-7.80508	-6.65759	-3.14638	25.8415	7.72022	-28.5455	-7.63846
-29.4237	2480.79		-28.5405	-7.79968	-6.65261	-3.14403	25.8465	7.72022	-28.5405	-7.63846
-29.4187	2481.01		-28.5355	-7.78976	-6.64764	-3.14167	25.8515	7.72022	-28.5355	-7.63846
-29.4137	2481.12		-28.5306	-7.78941	-6.64266	-3.13932	25.8565	7.72022	-28.5306	-7.63846
-29.4087	2481.09		-28.5256	-7.78876	-6.63768	-3.13697	25.8614	7.72022	-28.5256	-7.63846
-29.4037	2481.34		-28.5206	-7.79029	-6.63271	-3.13462	25.8664	7.72022	-28.5206	-7.63846
-29.3988	2481.51		-28.5156	-7.79545	-6.62773	-3.13227	25.8714	7.72022	-28.5156	-7.63846
-29.3938	2481.66		-28.5106	-7.79404	-6.62275	-3.12991	25.8764	7.72022	-28.5106	-7.63846
-29.3888	2481.75		-28.5057	-7.80395	-6.61778	-3.12756	25.8814	7.72022	-28.5057	-7.63846
-29.3838	2482.12		-28.5007	-7.8182	-6.6128	-3.12521	25.8863	7.72022	-28.5007	-7.63846
-29.3789	2482.88		-28.4957	-7.83466	-6.60782	-3.12286	25.8913	7.72022	-28.4957	-7.63846
-29.3739	2483.25		-28.4907	-7.85482	-6.60285	-3.12051	25.8963	7.72022	-28.4907	-7.63846
-29.3689	2483.52		-28.4858	-7.87113	-6.59787	-3.11815	25.9013	7.72022	-28.4858	-7.63846
-29.3639	2483.75		-28.4808	-7.89497	-6.59289	-3.1158	25.9062	7.72022	-28.4808	-7.63846
-29.359	2484.38		-28.4758	-7.91588	-6.58792	-3.11345	25.9112	7.72022	-28.4758	-7.63846
-29.354	2484.71		-28.4708	-7.92975	-6.58294	-3.1111	25.9162	7.72022	-28.4708	-7.63846
-29.349	2485.06		-28.4659	-7.9366	-6.57796	-3.10875	25.9212	7.72022	-28.4659	-7.63846
-29.344	2485.65		-28.4609	-7.94176	-6.57299	-3.10639	25.9261	7.72022	-28.4609	-7.63846
-29.3391	2485.92		-28.4559	-7.94332	-6.56801	-3.10404	25.9311	7.72022	-28.4559	-7.63846
-29.3341	2485.96		-28.4509	-7.94938	-6.56303	-3.10169	25.9361	7.72022	-28.4509	-7.63846
-29.3291	2486.41		-28.446	-7.95418	-6.55806	-3.09934	25.9411	7.72022	-28.446	-7.63846
-29.3241	2486.96		-28.441	-7.95544	-6.55308	-3.09699	25.946	7.72022	-28.441	-7.63846
-29.3191	2487.42		-28.436	-7.95915	-6.5481	-3.09463	25.951	7.72022	-28.436	-7.63846
-29.3142	2487.84		-28.431	-7.96077	-6.54313	-3.09228	25.956	7.72022	-28.431	-7.63846
-29.3092	2488.12		-28.4261	-7.96319	-6.53815	-3.08993	25.961	7.72022	-28.4261	-7.63846
-29.3042	2488.38		-28.4211	-7.97155	-6.53317	-3.08758	25.9659	7.72022	-28.4211	-7.63846
-29.2992	2488.74		-28.4161	-7.98137	-6.5282	-3.08523	25.9709	7.72022	-28.4161	-7.63846
-29.2943	2489.16		-28.4111	-7.98783	-6.52322	-3.08287	25.9759	7.72022	-28.4111	-7.63846
-29.2893	2489.51		-28.4061	-7.99692	-6.51824	-3.08052	25.9809	7.72022	-28.4061	-7.63846
-29.2843	2489.94		-28.4012	-8.00539	-6.51327	-3.07817	25.9859	7.72022	-28.4012	-7.63846
-29.2793	2490.1		-28.3962	-8.01341	-6.50829	-3.07582	25.9908	7.72022	-28.3962	-7.63846
-29.2744	2490.16		-28.3912	-8.02	-6.50331	-3.07347	25.9958	7.72022	-28.3912	-7.63846
-29.2694	2490.12		-28.3862	-8.01261	-6.49834	-3.07111	26.0008	7.72022	-28.3862	-7.63846
-29.2644	2490.23		-28.3813	-7.99935	-6.49336	-3.06876	26.0058	7.72022	-28.3813	-7.63846
-29.2594	2490.51		-28.3763	-7.99541	-6.48838	-3.06641	26.0107	7.72022	-28.3763	-7.63846
-29.2545	2490.46		-28.3713	-7.99495	-6.48341	-3.06406	26.0157	7.72022	-28.3713	-7.63846
-29.2495	2490.51		-28.3663	-7.98565	-6.47843	-3.06171	26.0207	7.72022	-28.3663	-7.63846
-29.2445	2490.62		-28.3614	-7.96795	-6.47345	-3.05935	26.0257	7.72022	-28.3614	-7.63846
-29.2395	2490.44		-28.3564	-7.94956	-6.46848	-3.057	26.0307	7.72022	-28.3564	-7.63846
-29.2346	2490.51		-28.3514	-7.93758	-6.4635	-3.05465	26.0356	7.72022	-28.3514	-7.63846
-29.2296	2490.85		-28.3464	-7.93521	-6.45852	-3.0523	26.0406	7.72022	-28.3464	-7.63846
-29.2246	2490.8		-28.3414	-7.92636	-6.45355	-3.04995	26.0456	7.72022	-28.3414	-7.63846
-29.2196	2490.88		-28.3365	-7.92403	-6.44857	-3.04759	26.0506	7.72022	-28.3365	-7.63846
-29.2147	2490.94		-28.3315	-7.91341	-6.44359	-3.04524	26.0555	7.72022	-28.3315	-7.63846
-29.2097	2490.95		-28.3265	-7.89991	-6.43862	-3.04289	26.0605	7.72022	-28.3265	-7.63846
-29.2047	2490.98		-28.3215	-7.88351	-6.43364	-3.04054	26.0655	7.72022	-28.3215	-7.63846
-29.1997	2491.15		-28.3166	-7.87226	-6.42866	-3.03819	26.0705	7.72022	-28.3166	-7.63846
-29.1947	2491.12		-28.3116	-7.85942	-6.42369	-3.03583	26.0754	7.72022	-28.3116	-7.63846
-29.1898	2491.16		-28.3066	-7.84545	-6.41871	-3.03348	26.0804	7.72022	-28.3066	-7.63846
-29.1848	2491.42		-28.3016	-7.83667	-6.41373	-3.03113	26.0854	7.72022	-28.3016	-7.63846
-29.1798	2491.61		-28.2966	-7.83378	-6.40876	-3.02878	26.0904	7.72022	-28.2966	-7.63846
-29.1748	2491.79		-28.2917	-7.82836	-6.40378	-3.02643	26.0953	7.72022	-28.2917	-7.63846
-29.1699	2491.88		-28.2867	-7.82896	-6.3988	-3.02407	26.1003	7.72022	-28.2867	-7.63846
-29.1649	2492.15		-28.2817	-7.83762	-6.39383	-3.02172	26.1053	7.72022	-28.2817	-7.63846
-29.1599	2492.53		-28.2767	-7.8404	-6.38885	-3.01937	26.1103	7.72022	-28.2767	-7.63846
-29.1549	2492.9		-28.2718	-7.83848	-6.38387	-3.01702	26.1152	7.72022	-28.2718	-7.63846
-29.15	2493.31		-28.2668	-7.83189	-6.3789	-3.01467	26.1202	7.72022	-28.2668	-7.63846
-29.145	2493.78		-28.2618	-7.83215	-6.37392	-3.01231	26.1252	7.72022	-28.2618	-7.63846
-29.14	2494.06		-28.2568	-7.82969	-6.36894	-3.00996	26.1302	7.72022	-28.2568	-7.63846
-29.135	2494.52		-28.2519	-7.83111	-6.36397	-3.00761	26.1352	7.72022	-28.2519	-7.63846
-29.13	2494.95		-28.2469	-7.83766	-6.35899	-3.00526	26.1401	7.72022	-28.2469	-7.63846
-29.1251	2495.39		-28.2419	-7.83288	-6.35401	-3.00291	26.1451	7.72022	-28.2419	-7.63846
-29.1201	2495.89		-28.2369	-7.81782	-6.34904	-3.00055	26.1501	7.72022	-28.2369	-7.63846
-29.1151	2496.04		-28.232	-7.80618	-6.34406	-2.9982	26.1551	7.72022	-28.232	-7.63846
-29.1101	2496.26		-28.227	-7.79524	-6.33908	-2.99585	26.16	7.72022	-28.227	-7.63846
-29.1051	2496.65		-28.222	-7.79	-6.33411	-2.9935	26.165	7.72022	-28.222	-7.63846
-29.1002	2497.13		-28.217	-7.79008	-6.32913	-2.99115	26.17	7.72022	-28.217	-7.63846
-29.0952	2497.49		-28.2121	-7.78489	-6.32415	-2.98879	26.175	7.72022	-28.2121	-7.63846
-29.0902	2497.9		-28.2071	-7.77334	-6.31918	-2.98644	26.18	7.72022	-28.2071	-7.63846
-29.0852	2498.28		-28.2021	-7.77147	-6.3142	-2.98409	26.1849	7.72022	-28.2021	-7.63846
-29.0802	2498.49		-28.1971	-7.78101	-6.30922	-2.98174	26.1899	7.72022	-28.1971	-7.63846
-29.0753	2498.37		-28.1921	-7.79363	-6.30425	-2.97939	26.1949	7.72022	-28.1921	-7.63846
-29.0703	2498.47		-28.1872	-7.80719	-6.29927	-2.97703	26.1999	7.72022	-28.1872	-7.63846
-29.0653	2498.75		-28.1822	-7.81714	-6.29429	-2.97468	26.2048	7.72022	-28.1822	-7.63846
-29.0603	2498.98		-28.1772	-7.824	-6.28932	-2.97233	26.2098	7.72022	-28.1772	-7.63846
-29.0554	2499.14		-28.1722	-7.82198	-6.28434	-2.96998	26.2148	7.72022	-28.1722	-7.63846
-29.0504	2499.19		-28.1673	-7.81735	-6.27936	-2.96763	26.2198	7.72022	-28.1673	-7.63846
-29.0454	2499.47		-28.1623	-7.81085	-6.27439	-2.96527	26.2247	7.72022	-28.1623	-7.63846
-29.0404	2499.55		-28.1573	-7.81172	-6.26941	-2.96292	26.2297	7.72022	-28.1573	-7.63846
-29.0355	2499.74		-28.1523	-7.81092	-6.26443	-2.96057	26.2347	7.72022	-28.1523	-7.63846
-29.0305	2499.81		-28.1473	-7.80837	-6.25946	-2.95822	26.2397	7.72022	-28.1473	-7.63846
-29.0255	2500.06		-28.1424	-7.80321	-6.25448	-2.95587	26.2447	7.72022	-28.1424	-7.63846
-29.0205	2500.09		-28.1374	-7.80031	-6.2495	-2.95351	26.2496	7.72022	-28.1374	-7.63846
-29.0156	2500.32		-28.1324	-7.79549	-6.24453	-2.95116	26.2546	7.72022	-28.1324	-7.63846
-29.0106	2501		-28.1274	-7.78717	-6.23955	-2.94881	26.2596	7.72022	-28.1274	-7.63846
-29.0056	2501.46		-28.1225	-7.78872	-6.23457	-2.94646	26.2646	7.72022	-28.1225	-7.63846
-29.0006	2501.67		-28.1175	-7.79142	-6.2296	-2.94411	26.2695	7.72022	-28.1175	-7.63846
-28.9957	2501.87		-28.1125	-7.78708	-6.22462	-2.94175	26.2745	7.72022	-28.1125	-7.63846
-28.9907	2502.27		-28.1075	-7.77626	-6.21964	-2.9394	26.2795	7.72022	-28.1075	-7.63846
-28.9857	2502.6		-28.1026	-7.77341	-6.21467	-2.93705	26.2845	7.72022	-28.1026	-7.63846
-28.9807	2502.89		-28.0976	-7.77133	-6.20969	-2.9347	26.2894	7.72022	-28.0976	-7.63846
-28.9758	2502.99		-28.0926	-7.77104	-6.20471	-2.93235	26.2944	7.72022	-28.0926	-7.63846
-28.9708	2503.41		-28.0876	-7.77495	-6.19974	-2.92999	26.2994	7.72022	-28.0876	-7.63846
-28.9658	2503.85		-28.0827	-7.7698	-6.19476	-2.92764	26.3044	7.72022	-28.0827	-7.63846
-28.9608	2504.36		-28.0777	-7.76699	-6.18978	-2.92529	26.3093	7.72022	-28.0777	-7.63846
-28.9558	2504.88		-28.0727	-7.75695	-6.18481	-2.92294	26.3143	7.72022	-28.0727	-7.63846
-28.9509	2505.39		-28.0677	-7.74589	-6.17983	-2.92059	26.3193	7.72022	-28.0677	-7.63846
-28.9459	2505.84		-28.0628	-7.72201	-6.17485	-2.91823	26.3243	7.72022	-28.0628	-7.63846
-28.9409	2506.13		-28.0578	-7.69412	-6.16987	-2.91588	26.3292	7.72022	-28.0578	-7.63846
-28.9359	2506.61		-28.0528	-7.67668	-6.1649	-2.91353	26.3342	7.72022	-28.0528	-7.63846
-28.931	2507.24		-28.0478	-7.66708	-6.15992	-2.91118	26.3392	7.72022	-28.0478	-7.63846
-28.926	2507.83		-28.0428	-7.66164	-6.15494	-2.90883	26.3442	7.72022	-28.0428	-7.63846
-28.921	2507.89		-28.0379	-7.66467	-6.14997	-2.90647	26.3492	7.72022	-28.0379	-7.63846
-28.916	2508.44		-28.0329	-7.66507	-6.14499	-2.90412	26.3541	7.72022	-28.0329	-7.63846
-28.911	2508.75		-28.0279	-7.65814	-6.14001	-2.90177	26.3591	7.72022	-28.0279	-7.63846
-28.9061	2508.77		-28.0229	-7.65832	-6.13504	-2.89942	26.3641	7.72022	-28.0229	-7.63846
-28.9011	2509.13		-28.018	-7.65323	-6.13006	-2.89707	26.3691	7.72022	-28.018	-7.63846
-28.8961	2509.52		-28.013	-7.66357	-6.12508	-2.89471	26.374	7.72022	-28.013	-7.63846
-28.8911	2509.95		-28.008	-7.66915	-6.12011	-2.89236	26.379	7.72022	-28.008	-7.63846
-28.8862	2510.35		-28.003	-7.66782	-6.11513	-2.89001	26.384	7.72022	-28.003	-7.63846
-28.8812	2510.94		-27.998	-7.67213	-6.11015	-2.88766	26.389	7.72022	-27.998	-7.63846
-28.8762	2511.42		-27.9931	-7.68517	-6.10518	-2.88531	26.394	7.72022	-27.9931	-7.63846
-28.8712	2512.02		-27.9881	-7.6974	-6.1002	-2.88295	26.3989	7.72022	-27.9881	-7.63846
-28.8663	2512.63		-27.9831	-7.71095	-6.09522	-2.8806	26.4039	7.72022	-27.9831	-7.63846
-28.8613	2513.21		-27.9781	-7.72593	-6.09024	-2.87825	26.4089	7.72022	-27.9781	-7.63846
-28.8563	2513.58		-27.9732	-7.7351	-6.08527	-2.8759	26.4139	7.72022	-27.9732	-7.63846
-28.8513	2513.9		-27.9682	-7.73032	-6.08029	-2.87354	26.4188	7.72022	-27.9682	-7.63846
-28.8463	2514.23		-27.9632	-7.72935	-6.07531	-2.87119	26.4238	7.72022	-27.9632	-7.63846
-28.8414	2514.55		-27.9582	-7.72565	-6.07033	-2.86884	26.4288	7.72022	-27.9582	-7.63846
-28.8364	2514.89		-27.9533	-7.71985	-6.06535	-2.86649	26.4338	7.72022	-27.9533	-7.63846
-28.8314	2515.14		-27.9483	-7.71524	-6.06037	-2.86413	26.4387	7.72022	-27.9483	-7.63846
-28.8264	2515.3		-27.9433	-7.71021	-6.0554	-2.86178	26.4437	7.72022	-27.9433	-7.63846
-28.8214	2515.51		-27.9383	-7.69853	-6.05042	-2.85943	26.4487	7.72022	-27.9383	-7.63846
-28.8165	2516.26		-27.9334	-7.6939	-6.04544	-2.85707	26.4537	7.72022	-27.9334	-7.63846
-28.8115	2516.55		-27.9284	-7.68108	-6.04046	-2.85472	26.4586	7.72022	-27.9284	-7.63846
-28.8065	2516.99		-27.9234	-7.6729	-6.03548	-2.85237	26.4636	7.72022	-27.9234	-7.63846
-28.8015	2517.74		-27.9184	-7.68249	-6.0305	-2.85002	26.4686	7.72022	-27.9184	-7.63846
-28.7966	2518.11		-27.9134	-7.69567	-6.02552	-2.84766	26.4736	7.72022	-27.9134	-7.63846
-28.7916	2518.67		-27.9085	-7.70074	-6.02054	-2.84531	26.4786	7.72022	-27.9085	-7.63846
-28.7866	2519.15		-27.9035	-7.71243	-6.01557	-2.84296	26.4835	7.72022	-27.9035	-7.63846
-28.7816	2519.61		-27.8985	-7.71505	-6.01059	-2.8406	26.4885	7.72022	-27.8985	-7.63846
-28.7767	2519.86		-27.8935	-7.71992	-6.00561	-2.83825	26.4935	7.72022	-27.8935	-7.63846
-28.7717	2520.34		-27.8886	-7.72596	-6.00063	-2.8359	26.4985	7.72022	-27.8886	-7.63846
-28.7667	2520.87		-27.8836	-7.72839	-5.99565	-2.83354	26.5034	7.72022	-27.8836	-7.63846
-28.7618	2521.19		-27.8786	-7.72286	-5.99067	-2.83119	26.5084	7.72022	-27.8786	-7.63846
-28.7568	2521.48		-27.8736	-7.71393	-5.98569	-2.82884	26.5134	7.72022	-27.8736	-7.63846
-28.7518	2521.75		-27.8686	-7.70626	-5.98071	-2.82648	26.5184	7.72022	-27.8686	-7.63846
-28.7468	2521.9		-27.8637	-7.69379	-5.97573	-2.82413	26.5234	7.72022	-27.8637	-7.63846
-28.7419	2522.14		-27.8587	-7.68067	-5.97075	-2.82178	26.5283	7.72022	-27.8587	-7.63846
-28.7369	2522.29		-27.8537	-7.66944	-5.96577	-2.81942	26.5333	7.72022	-27.8537	-7.63846
-28.7319	2522.35		-27.8487	-7.65162	-5.96079	-2.81707	26.5383	7.72022	-27.8487	-7.63846
-28.7269	2522.46		-27.8438	-7.64311	-5.95581	-2.81472	26.5433	7.72022	-27.8438	-7.63846
-28.722	2522.33		-27.8388	-7.63439	-5.95083	-2.81236	26.5482	7.72022	-27.8388	-7.63846
-28.717	2522.5		-27.8338	-7.63351	-5.94585	-2.81001	26.5532	7.72022	-27.8338	-7.63846
-28.712	2522.7		-27.8288	-7.63014	-5.94087	-2.80766	26.5582	7.72022	-27.8288	-7.63846
-28.707	2522.95		-27.8239	-7.62513	-5.93589	-2.8053	26.5632	7.72022	-27.8239	-7.63846
-28.702	2523.19		-27.8189	-7.63041	-5.93091	-2.80295	26.5681	7.72022	-27.8189	-7.63846
-28.6971	2523.2		-27.8139	-7.64694	-5.92593	-2.8006	26.5731	7.72022	-27.8139	-7.63846
-28.6921	2523.29		-27.8089	-7.65551	-5.92095	-2.79824	26.5781	7.72022	-27.8089	-7.63846
-28.6871	2523.25		-27.804	-7.66289	-5.91597	-2.79589	26.5831	7.72022	-27.804	-7.63846
-28.6821	2523.22		-27.799	-7.66781	-5.911	-2.79354	26.588	7.72022	-27.799	-7.63846
-28.6772	2523.14		-27.794	-7.6662	-5.90602	-2.79118	26.593	7.72022	-27.794	-7.63846
-28.6722	2522.99		-27.789	-7.6628	-5.90104	-2.78883	26.598	7.72022	-27.789	-7.63846
-28.6672	2522.79		-27.7841	-7.65271	-5.89606	-2.78648	26.603	7.72022	-27.7841	-7.63846
-28.6622	2522.7		-27.7791	-7.65334	-5.89108	-2.78412	26.6079	7.72022	-27.7791	-7.63846
-28.6573	2522.7		-27.7741	-7.65099	-5.8861	-2.78177	26.6129	7.72022	-27.7741	-7.63846
-28.6523	2522.62		-27.7691	-7.64261	-5.88112	-2.77942	26.6179	7.72022	-27.7691	-7.63846
-28.6473	2522.79		-27.7641	-7.62858	-5.87614	-2.77706	26.6229	7.72022	-27.7641	-7.63846
-28.6423	2523		-27.7592	-7.62134	-5.87116	-2.77471	26.6279	7.72022	-27.7592	-7.63846
-28.6373	2523.22		-27.7542	-7.61723	-5.86618	-2.77236	26.6328	7.72022	-27.7542	-7.63846
-28.6324	2523.67		-27.7492	-7.61252	-5.8612	-2.77	26.6378	7.72022	-27.7492	-7.63846
-28.6274	2524.17		-27.7442	-7.60825	-5.85622	-2.76765	26.6428	7.72022	-27.7442	-7.63846
-28.6224	2524.74		-27.7393	-7.59552	-5.85124	-2.7653	26.6478	7.72022	-27.7393	-7.63846
-28.6174	2525.52		-27.7343	-7.58396	-5.84626	-2.76294	26.6527	7.72022	-27.7343	-7.63846
-28.6124	2525.86		-27.7293	-7.57463	-5.84128	-2.76059	26.6577	7.72022	-27.7293	-7.63846
-28.6075	2525.99		-27.7243	-7.57003	-5.8363	-2.75824	26.6627	7.72022	-27.7243	-7.63846
-28.6025	2526.08		-27.7193	-7.57058	-5.83132	-2.75588	26.6677	7.72022	-27.7193	-7.63846
-28.5975	2526.11		-27.7144	-7.57756	-5.82634	-2.75353	26.6727	7.72022	-27.7144	-7.63846
-28.5925	2526.37		-27.7094	-7.59325	-5.82136	-2.75118	26.6776	7.72022	-27.7094	-7.63846
-28.5876	2526.83		-27.7044	-7.60984	-5.81638	-2.74882	26.6826	7.72022	-27.7044	-7.63846
-28.5826	2527.4		-27.6994	-7.62464	-5.8114	-2.74647	26.6876	7.72022	-27.6994	-7.63846
-28.5776	2528.11		-27.6945	-7.63439	-5.80642	-2.74412	26.6926	7.72022	-27.6945	-7.63846
-28.5726	2528.99		-27.6895	-7.63604	-5.80145	-2.74176	26.6975	7.72022	-27.6895	-7.63846
-28.5676	2529.92		-27.6845	-7.63386	-5.79647	-2.73941	26.7025	7.72022	-27.6845	-7.63846
-28.5627	2530.48		-27.6795	-7.63582	-5.79149	-2.73706	26.7075	7.72022	-27.6795	-7.63846
-28.5577	2530.94		-27.6746	-7.63736	-5.78651	-2.7347	26.7125	7.72022	-27.6746	-7.63846
-28.5527	2531.39		-27.6696	-7.63683	-5.78153	-2.73235	26.7174	7.72022	-27.6696	-7.63846
-28.5477	2531.88		-27.6646	-7.63852	-5.77655	-2.73	26.7224	7.72022	-27.6646	-7.63846
-28.5428	2532.31		-27.6596	-7.64639	-5.77157	-2.72764	26.7274	7.72022	-27.6596	-7.63846
-28.5378	2533.05		-27.6547	-7.65245	-5.76659	-2.72529	26.7324	7.72022	-27.6547	-7.63846
-28.5328	2533.49		-27.6497	-7.65598	-5.76161	-2.72294	26.7373	7.72022	-27.6497	-7.63846
-28.5278	2533.87		-27.6447	-7.6602	-5.75663	-2.72058	26.7423	7.72022	-27.6447	-7.63846
-28.5229	2534.22		-27.6397	-7.665	-5.75165	-2.71823	26.7473	7.72022	-27.6397	-7.63846
-28.5179	2534.79		-27.6348	-7.6709	-5.74667	-2.71588	26.7523	7.72022	-27.6348	-7.63846
-28.5129	2535.26		-27.6298	-7.68489	-5.74169	-2.71352	26.7572	7.72022	-27.6298	-7.63846
-28.5079	2535.79		-27.6248	-7.69865	-5.73671	-2.71117	26.7622	7.72022	-27.6248	-7.63846
-28.5029	2536.45		-27.6198	-7.7118	-5.73173	-2.70882	26.7672	7.72022	-27.6198	-7.63846
-28.498	2536.91		-27.6148	-7.71272	-5.72675	-2.70646	26.7722	7.72022	-27.6148	-7.63846
-28.493	2537.56		-27.6099	-7.71264	-5.72177	-2.70411	26.7772	7.72022	-27.6099	-7.63846
-28.488	2538.03		-27.6049	-7.70813	-5.71679	-2.70176	26.7821	7.72022	-27.6049	-7.63846
-28.483	2538.64		-27.5999	-7.69706	-5.71181	-2.6994	26.7871	7.72022	-27.5999	-7.63846
-28.4781	2538.98		-27.5949	-7.69065	-5.70683	-2.69705	26.7921	7.72022	-27.5949	-7.63846
-28.4731	2539.22		-27.59	-7.6825	-5.70185	-2.6947	26.7971	7.72022	-27.59	-7.63846
-28.4681	2539.22		-27.585	-7.67601	-5.69687	-2.69234	26.802	7.72022	-27.585	-7.63846
-28.4631	2539.37		-27.58	-7.67227	-5.6919	-2.68999	26.807	7.72022	-27.58	-7.63846
-28.4582	2539.93		-27.575	-7.67208	-5.68692	-2.68764	26.812	7.72022	-27.575	-7.63846
-28.4532	2540.67		-27.57	-7.68362	-5.68194	-2.68528	26.817	7.72022	-27.57	-7.63846
-28.4482	2541.28		-27.5651	-7.69752	-5.67696	-2.68293	26.822	7.72022	-27.5651	-7.63846
-28.4432	2541.79		-27.5601	-7.69505	-5.67198	-2.68058	26.8269	7.72022	-27.5601	-7.63846
-28.4383	2542.24		-27.5551	-7.68654	-5.667	-2.67822	26.8319	7.72022	-27.5551	-7.63846
-28.4333	2542.59		-27.5501	-7.67378	-5.66202	-2.67587	26.8369	7.72022	-27.5501	-7.63846
-28.4283	2543.26		-27.5452	-7.66732	-5.65704	-2.67352	26.8419	7.72022	-27.5452	-7.63846
-28.4233	2543.68		-27.5402	-7.66074	-5.65206	-2.67116	26.8468	7.72022	-27.5402	-7.63846
-28.4184	2544.05		-27.5352	-7.65441	-5.64708	-2.66881	26.8518	7.72022	-27.5352	-7.63846
-28.4134	2544.2		-27.5302	-7.64399	-5.6421	-2.66646	26.8568	7.72022	-27.5302	-7.63846
-28.4084	2544.37		-27.5253	-7.64214	-5.63712	-2.6641	26.8618	7.72022	-27.5253	-7.63846
-28.4034	2544.68		-27.5203	-7.63933	-5.63214	-2.66175	26.8667	7.72022	-27.5203	-7.63846
-28.3984	2544.98		-27.5153	-7.63251	-5.62716	-2.6594	26.8717	7.72022	-27.5153	-7.63846
-28.3935	2545.66		-27.5103	-7.61713	-5.62218	-2.65704	26.8767	7.72022	-27.5103	-7.63846
-28.3885	2545.89		-27.5053	-7.59917	-5.6172	-2.65469	26.8817	7.72022	-27.5053	-7.63846
-28.3835	2546.18		-27.5004	-7.58733	-5.61222	-2.65234	26.8866	7.72022	-27.5004	-7.63846
-28.3785	2546.24		-27.4954	-7.58604	-5.60724	-2.64998	26.8916	7.72022	-27.4954	-7.63846
-28.3735	2546.71		-27.4904	-7.58836	-5.60226	-2.64763	26.8966	7.72022	-27.4904	-7.63846
-28.3686	2547.29		-27.4854	-7.58501	-5.59728	-2.64528	26.9016	7.72022	-27.4854	-7.63846
-28.3636	2547.94		-27.4805	-7.57803	-5.5923	-2.64292	26.9066	7.72022	-27.4805	-7.63846
-28.3586	2548.62		-27.4755	-7.56267	-5.58732	-2.64057	26.9115	7.72022	-27.4755	-7.63846
-28.3536	2549.02		-27.4705	-7.54719	-5.58235	-2.63822	26.9165	7.72022	-27.4705	-7.63846
-28.3486	2549.17		-27.4655	-7.54472	-5.57737	-2.63586	26.9215	7.72022	-27.4655	-7.63846
-28.3437	2549.77		-27.4606	-7.54292	-5.57239	-2.63351	26.9265	7.72022	-27.4606	-7.63846
-28.3387	2550.27		-27.4556	-7.55971	-5.56741	-2.63116	26.9314	7.72022	-27.4556	-7.63846
-28.3337	2550.72		-27.4506	-7.56585	-5.56243	-2.6288	26.9364	7.72022	-27.4506	-7.63846
-28.3287	2551.08		-27.4456	-7.57069	-5.55745	-2.62645	26.9414	7.72022	-27.4456	-7.63846
-28.3238	2551.17		-27.4407	-7.57408	-5.55247	-2.6241	26.9464	7.72022	-27.4407	-7.63846
-28.3188	2551.43		-27.4357	-7.57457	-5.54749	-2.62174	26.9514	7.72022	-27.4357	-7.63846
-28.3138	2551.94		-27.4307	-7.58566	-5.54251	-2.61939	26.9563	7.72022	-27.4307	-7.63846
-28.3088	2552.35		-27.4257	-7.5912	-5.53753	-2.61704	26.9613	7.72022	-27.4257	-7.63846
-28.3039	2552.71		-27.4208	-7.603	-5.53255	-2.61468	26.9663	7.72022	-27.4208	-7.63846
-28.2989	2553.08		-27.4158	-7.60643	-5.52757	-2.61233	26.9713	7.72022	-27.4158	-7.63846
-28.2939	2553.37		-27.4108	-7.60914	-5.52259	-2.60998	26.9762	7.72022	-27.4108	-7.63846
-28.2889	2553.63		-27.4058	-7.61449	-5.51761	-2.60762	26.9812	7.72022	-27.4058	-7.63846
-28.284	2554.33		-27.4008	-7.61857	-5.51263	-2.60527	26.9862	7.72022	-27.4008	-7.63846
-28.279	2554.91		-27.3959	-7.62405	-5.50765	-2.60292	26.9912	7.72022	-27.3959	-7.63846
-28.274	2555.43		-27.3909	-7.63419	-5.50267	-2.60056	26.9961	7.72022	-27.3909	-7.63846
-28.2691	2555.65		-27.3859	-7.65001	-5.49769	-2.59821	27.0011	7.72022	-27.3859	-7.63846
-28.2641	2555.94		-27.3809	-7.66383	-5.49271	-2.59586	27.0061	7.72022	-27.3809	-7.63846
-28.2591	2556.34		-27.376	-7.65895	-5.48773	-2.5935	27.0111	7.72022	-27.376	-7.63846
-28.2541	2556.55		-27.371	-7.65705	-5.48275	-2.59115	27.016	7.72022	-27.371	-7.63846
-28.2492	2556.64		-27.366	-7.65024	-5.47777	-2.5888	27.021	7.72022	-27.366	-7.63846
-28.2442	2557.09		-27.361	-7.64515	-5.47279	-2.58644	27.026	7.72022	-27.361	-7.63846
-28.2392	2557.12		-27.356	-7.64787	-5.46781	-2.58409	27.031	7.72022	-27.356	-7.63846
-28.2342	2557.26		-27.3511	-7.64482	-5.46284	-2.58174	27.0359	7.72022	-27.3511	-7.63846
-28.2293	2557.36		-27.3461	-7.63851	-5.45786	-2.57938	27.0409	7.72022	-27.3461	-7.63846
-28.2243	2557.61		-27.3411	-7.62312	-5.45288	-2.57703	27.0459	7.72022	-27.3411	-7.63846
-28.2193	2558.12		-27.3361	-7.61165	-5.4479	-2.57468	27.0509	7.72022	-27.3361	-7.63846
-28.2143	2558.76		-27.3312	-7.6038	-5.44292	-2.57232	27.0559	7.72022	-27.3312	-7.63846
-28.2094	2558.89		-27.3262	-7.60317	-5.43794	-2.56997	27.0608	7.72022	-27.3262	-7.63846
-28.2044	2559.12		-27.3212	-7.60493	-5.43296	-2.56762	27.0658	7.72022	-27.3212	-7.63846
-28.1994	2559.54		-27.3162	-7.6072	-5.42798	-2.56526	27.0708	7.72022	-27.3162	-7.63846
-28.1944	2560.02		-27.3113	-7.60871	-5.423	-2.56291	27.0758	7.72022	-27.3113	-7.63846
-28.1895	2560.4		-27.3063	-7.60873	-5.41802	-2.56056	27.0807	7.72022	-27.3063	-7.63846
-28.1845	2560.78		-27.3013	-7.60595	-5.41304	-2.5582	27.0857	7.72022	-27.3013	-7.63846
-28.1795	2560.92		-27.2963	-7.60049	-5.40806	-2.55585	27.0907	7.72022	-27.2963	-7.63846
-28.1745	2561.14		-27.2914	-7.59666	-5.40308	-2.5535	27.0957	7.72022	-27.2914	-7.63846
-28.1695	2561.57		-27.2864	-7.59418	-5.3981	-2.55114	27.1007	7.72022	-27.2864	-7.63846
-28.1646	2562.07		-27.2814	-7.59336	-5.39312	-2.54879	27.1056	7.72022	-27.2814	-7.63846
-28.1596	2562.4		-27.2764	-7.58766	-5.38814	-2.54644	27.1106	7.72022	-27.2764	-7.63846
-28.1546	2562.55		-27.2714	-7.58544	-5.38316	-2.54408	27.1156	7.72022	-27.2714	-7.63846
-28.1496	2562.82		-27.2665	-7.57851	-5.37818	-2.54173	27.1206	7.72022	-27.2665	-7.63846
-28.1446	2563.13		-27.2615	-7.57199	-5.3732	-2.53938	27.1255	7.72022	-27.2615	-7.63846
-28.1397	2563.32		-27.2565	-7.56641	-5.36822	-2.53702	27.1305	7.72022	-27.2565	-7.63846
-28.1347	2563.51		-27.2515	-7.55641	-5.36324	-2.53467	27.1355	7.72022	-27.2515	-7.63846
-28.1297	2563.97		-27.2466	-7.54051	-5.35826	-2.53232	27.1405	7.72022	-27.2466	-7.63846
-28.1247	2564.58		-27.2416	-7.54013	-5.35328	-2.52996	27.1454	7.72022	-27.2416	-7.63846
-28.1197	2564.89		-27.2366	-7.54132	-5.34831	-2.52761	27.1504	7.72022	-27.2366	-7.63846
-28.1148	2565.1		-27.2316	-7.55003	-5.34333	-2.52526	27.1554	7.72022	-27.2316	-7.63846
-28.1098	2565.24		-27.2266	-7.54959	-5.33835	-2.5229	27.1604	7.72022	-27.2266	-7.63846
-28.1048	2565.82		-27.2217	-7.54738	-5.33337	-2.52055	27.1654	7.72022	-27.2217	-7.63846
-28.0998	2566.49		-27.2167	-7.54638	-5.32839	-2.5182	27.1703	7.72022	-27.2167	-7.63846
-28.0949	2566.94		-27.2117	-7.55079	-5.32341	-2.51584	27.1753	7.72022	-27.2117	-7.63846
-28.0899	2567.06		-27.2067	-7.56471	-5.31843	-2.51349	27.1803	7.72022	-27.2067	-7.63846
-28.0849	2567.37		-27.2018	-7.57153	-5.31345	-2.51114	27.1852	7.72022	-27.2018	-7.63846
-28.0799	2567.61		-27.1968	-7.57485	-5.30847	-2.50878	27.1902	7.72022	-27.1968	-7.63846
-28.075	2567.96		-27.1918	-7.56983	-5.30349	-2.50643	27.1952	7.72022	-27.1918	-7.63846
-28.07	2568.38		-27.1868	-7.56823	-5.29851	-2.50408	27.2002	7.72022	-27.1868	-7.63846
-28.065	2568.62		-27.1819	-7.56563	-5.29353	-2.50172	27.2052	7.72022	-27.1819	-7.63846
-28.06	2568.73		-27.1769	-7.55957	-5.28855	-2.49937	27.2101	7.72022	-27.1769	-7.63846
-28.055	2568.87		-27.1719	-7.55365	-5.28357	-2.49702	27.2151	7.72022	-27.1719	-7.63846
-28.0501	2568.98		-27.1669	-7.5511	-5.27859	-2.49466	27.2201	7.72022	-27.1669	-7.63846
-28.0451	2568.99		-27.162	-7.54496	-5.27361	-2.49231	27.2251	7.72022	-27.162	-7.63846
-28.0401	2569.19		-27.157	-7.53679	-5.26863	-2.48996	27.23	7.72022	-27.157	-7.63846
-28.0351	2569.26		-27.152	-7.52556	-5.26365	-2.4876	27.235	7.72022	-27.152	-7.63846
-28.0302	2569.56		-27.147	-7.51116	-5.25867	-2.48525	27.24	7.72022	-27.147	-7.63846
-28.0252	2569.56		-27.1421	-7.49757	-5.25369	-2.4829	27.245	7.72022	-27.1421	-7.63846
-28.0202	2569.37		-27.1371	-7.49368	-5.24871	-2.48054	27.2499	7.72022	-27.1371	-7.63846
-28.0152	2569.42		-27.1321	-7.49093	-5.24373	-2.47819	27.2549	7.72022	-27.1321	-7.63846
-28.0102	2569.3		-27.1271	-7.49533	-5.23875	-2.47584	27.2599	7.72022	-27.1271	-7.63846
-28.0053	2569.17		-27.1221	-7.49837	-5.23378	-2.47348	27.2649	7.72022	-27.1221	-7.63846
-28.0003	2569.08		-27.1172	-7.4954	-5.2288	-2.47113	27.2699	7.72022	-27.1172	-7.63846
-27.9953	2569.17		-27.1122	-7.49799	-5.22382	-2.46878	27.2748	7.72022	-27.1122	-7.63846
-27.9903	2569.09		-27.1072	-7.49414	-5.21884	-2.46642	27.2798	7.72022	-27.1072	-7.63846
-27.9854	2568.98		-27.1022	-7.49629	-5.21386	-2.46407	27.2848	7.72022	-27.1022	-7.63846
-27.9804	2568.98		-27.0973	-7.50188	-5.20888	-2.46172	27.2898	7.72022	-27.0973	-7.63846
-27.9754	2569.05		-27.0923	-7.50077	-5.2039	-2.45936	27.2947	7.72022	-27.0923	-7.63846
-27.9704	2569.11		-27.0873	-7.49792	-5.19892	-2.45701	27.2997	7.72022	-27.0873	-7.63846
-27.9655	2568.89		-27.0823	-7.5031	-5.19394	-2.45466	27.3047	7.72022	-27.0823	-7.63846
-27.9605	2568.8		-27.0773	-7.51294	-5.18896	-2.4523	27.3097	7.72022	-27.0773	-7.63846
-27.9555	2569.09		-27.0724	-7.52166	-5.18398	-2.44995	27.3147	7.72022	-27.0724	-7.63846
-27.9505	2569.38		-27.0674	-7.5392	-5.179	-2.4476	27.3196	7.72022	-27.0674	-7.63846
-27.9456	2569.86		-27.0624	-7.5464	-5.17402	-2.44524	27.3246	7.72022	-27.0624	-7.63846
-27.9406	2570.26		-27.0574	-7.53188	-5.16904	-2.44289	27.3296	7.72022	-27.0574	-7.63846
-27.9356	2570.75		-27.0525	-7.51807	-5.16406	-2.44054	27.3346	7.72022	-27.0525	-7.63846
-27.9306	2571.11		-27.0475	-7.51204	-5.15908	-2.43818	27.3395	7.72022	-27.0475	-7.63846
-27.9257	2571.33		-27.0425	-7.50262	-5.1541	-2.43583	27.3445	7.72022	-27.0425	-7.63846
-27.9207	2571.49		-27.0375	-7.49979	-5.14912	-2.43348	27.3495	7.72022	-27.0375	-7.63846
-27.9157	2571.66		-27.0326	-7.49796	-5.14414	-2.43112	27.3545	7.72022	-27.0326	-7.63846
-27.9107	2571.8		-27.0276	-7.48979	-5.13916	-2.42877	27.3594	7.72022	-27.0276	-7.63846
-27.9057	2572.18		-27.0226	-7.4904	-5.13418	-2.42642	27.3644	7.72022	-27.0226	-7.63846
-27.9008	2572.65		-27.0176	-7.48812	-5.1292	-2.42406	27.3694	7.72022	-27.0176	-7.63846
-27.8958	2572.81		-27.0127	-7.48718	-5.12422	-2.42171	27.3744	7.72022	-27.0127	-7.63846
-27.8908	2572.56		-27.0077	-7.48808	-5.11925	-2.41936	27.3793	7.72022	-27.0077	-7.63846
-27.8858	2572.59		-27.0027	-7.49025	-5.11427	-2.417	27.3843	7.72022	-27.0027	-7.63846
-27.8808	2573.05		-26.9977	-7.49002	-5.10929	-2.41465	27.3893	7.72022	-26.9977	-7.63846
-27.8759	2573.33		-26.9928	-7.49164	-5.10431	-2.4123	27.3943	7.72022	-26.9928	-7.63846
-27.8709	2573.43		-26.9878	-7.49041	-5.09933	-2.40994	27.3992	7.72022	-26.9878	-7.63846
-27.8659	2573.58		-26.9828	-7.48963	-5.09435	-2.40759	27.4042	7.72022	-26.9828	-7.63846
-27.8609	2573.88		-26.9778	-7.48692	-5.08937	-2.40524	27.4092	7.72022	-26.9778	-7.63846
-27.856	2574		-26.9728	-7.49093	-5.08439	-2.40288	27.4142	7.72022	-26.9728	-7.63846
-27.851	2573.99		-26.9679	-7.50482	-5.07941	-2.40053	27.4192	7.72022	-26.9679	-7.63846
-27.846	2574.05		-26.9629	-7.51483	-5.07443	-2.39818	27.4241	7.72022	-26.9629	-7.63846
-27.841	2573.92		-26.9579	-7.51315	-5.06945	-2.39582	27.4291	7.72022	-26.9579	-7.63846
-27.8361	2573.93		-26.9529	-7.5093	-5.06447	-2.39347	27.4341	7.72022	-26.9529	-7.63846
-27.8311	2573.98		-26.948	-7.51253	-5.05949	-2.39112	27.4391	7.72022	-26.948	-7.63846
-27.8261	2574.04		-26.943	-7.51789	-5.05451	-2.38876	27.4441	7.72022	-26.943	-7.63846
-27.8211	2574.2		-26.938	-7.51652	-5.04953	-2.38641	27.449	7.72022	-26.938	-7.63846
-27.8162	2574.36		-26.933	-7.5204	-5.04455	-2.38406	27.454	7.72022	-26.933	-7.63846
-27.8112	2574.59		-26.928	-7.53168	-5.03957	-2.3817	27.459	7.72022	-26.928	-7.63846
-27.8062	2574.96		-26.9231	-7.53689	-5.03459	-2.37935	27.464	7.72022	-26.9231	-7.63846
-27.8012	2575.39		-26.9181	-7.55283	-5.02961	-2.37699	27.4689	7.72022	-26.9181	-7.63846
-27.7963	2575.58		-26.9131	-7.55701	-5.02463	-2.37464	27.4739	7.72022	-26.9131	-7.63846
-27.7913	2575.85		-26.9081	-7.56048	-5.01965	-2.37229	27.4789	7.72022	-26.9081	-7.63846
-27.7863	2576.31		-26.9032	-7.55551	-5.01467	-2.36993	27.4839	7.72022	-26.9032	-7.63846
-27.7813	2576.69		-26.8982	-7.54487	-5.00969	-2.36758	27.4888	7.72022	-26.8982	-7.63846
-27.7764	2577.07		-26.8932	-7.54333	-5.00471	-2.36523	27.4938	7.72022	-26.8932	-7.63846
-27.7714	2577.36		-26.8882	-7.54385	-4.99974	-2.36287	27.4988	7.72022	-26.8882	-7.63846
-27.7664	2577.69		-26.8833	-7.54252	-4.99476	-2.36052	27.5038	7.72022	-26.8833	-7.63846
-27.7614	2577.97		-26.8783	-7.5512	-4.98978	-2.35817	27.5087	7.72022	-26.8783	-7.63846
-27.7565	2578.23		-26.8733	-7.5625	-4.9848	-2.35581	27.5137	7.72022	-26.8733	-7.63846
-27.7515	2578.67		-26.8683	-7.56621	-4.97982	-2.35346	27.5187	7.72022	-26.8683	-7.63846
-27.7465	2579.06		-26.8634	-7.57693	-4.97484	-2.35111	27.5237	7.72022	-26.8634	-7.63846
-27.7415	2579.4		-26.8584	-7.59418	-4.96986	-2.34875	27.5286	7.72022	-26.8584	-7.63846
-27.7366	2579.62		-26.8534	-7.60178	-4.96488	-2.3464	27.5336	7.72022	-26.8534	-7.63846
-27.7316	2579.92		-26.8484	-7.60566	-4.9599	-2.34405	27.5386	7.72022	-26.8484	-7.63846
-27.7266	2580.07		-26.8435	-7.60853	-4.95492	-2.34169	27.5436	7.72022	-26.8435	-7.63846
-27.7216	2580.68		-26.8385	-7.60789	-4.94994	-2.33934	27.5486	7.72022	-26.8385	-7.63846
-27.7167	2581.09		-26.8335	-7.59913	-4.94496	-2.33699	27.5535	7.72022	-26.8335	-7.63846
-27.7117	2581.68		-26.8285	-7.60338	-4.93998	-2.33463	27.5585	7.72022	-26.8285	-7.63846
-27.7067	2582.19		-26.8235	-7.62028	-4.935	-2.33228	27.5635	7.72022	-26.8235	-7.63846
-27.7017	2582.5		-26.8186	-7.63131	-4.93002	-2.32993	27.5685	7.72022	-26.8186	-7.63846
-27.6967	2582.76		-26.8136	-7.63511	-4.92504	-2.32757	27.5734	7.72022	-26.8136	-7.63846
-27.6918	2583.08		-26.8086	-7.63303	-4.92006	-2.32522	27.5784	7.72022	-26.8086	-7.63846
-27.6868	2583.45		-26.8036	-7.62668	-4.91508	-2.32287	27.5834	7.72022	-26.8036	-7.63846
-27.6818	2584.01		-26.7986	-7.62438	-4.9101	-2.32051	27.5884	7.72022	-26.7986	-7.63846
-27.6768	2584.46		-26.7937	-7.62234	-4.90512	-2.31816	27.5934	7.72022	-26.7937	-7.63846
-27.6719	2584.63		-26.7887	-7.62439	-4.90014	-2.31581	27.5983	7.72022	-26.7887	-7.63846
-27.6669	2584.94		-26.7837	-7.61953	-4.89516	-2.31345	27.6033	7.72022	-26.7837	-7.63846
-27.6619	2585.39		-26.7787	-7.60994	-4.89018	-2.3111	27.6083	7.72022	-26.7787	-7.63846
-27.6569	2585.72		-26.7738	-7.61325	-4.88521	-2.30875	27.6133	7.72022	-26.7738	-7.63846
-27.6519	2585.95		-26.7688	-7.63093	-4.88023	-2.30639	27.6182	7.72022	-26.7688	-7.63846
-27.647	2586.06		-26.7638	-7.65908	-4.87525	-2.30404	27.6232	7.72022	-26.7638	-7.63846
-27.642	2586.06		-26.7588	-7.6717	-4.87027	-2.30169	27.6282	7.72022	-26.7588	-7.63846
-27.637	2586.3		-26.7539	-7.67762	-4.86529	-2.29933	27.6332	7.72022	-26.7539	-7.63846
-27.632	2586.83		-26.7489	-7.68046	-4.86031	-2.29698	27.6381	7.72022	-26.7489	-7.63846
-27.6271	2587.5		-26.7439	-7.67852	-4.85533	-2.29463	27.6431	7.72022	-26.7439	-7.63846
-27.6221	2588.06		-26.7389	-7.67324	-4.85035	-2.29227	27.6481	7.72022	-26.7389	-7.63846
-27.6171	2588.15		-26.734	-7.66324	-4.84537	-2.28992	27.6531	7.72022	-26.734	-7.63846
-27.6121	2588.48		-26.729	-7.65454	-4.84039	-2.28757	27.658	7.72022	-26.729	-7.63846
-27.6071	2588.68		-26.724	-7.65288	-4.83541	-2.28521	27.663	7.72022	-26.724	-7.63846
-27.6022	2588.92		-26.719	-7.65828	-4.83043	-2.28286	27.668	7.72022	-26.719	-7.63846
-27.5972	2588.91		-26.7141	-7.65804	-4.82545	-2.28051	27.673	7.72022	-26.7141	-7.63846
-27.5922	2588.83		-26.7091	-7.6657	-4.82047	-2.27815	27.6779	7.72022	-26.7091	-7.63846
-27.5872	2588.94		-26.7041	-7.67116	-4.81549	-2.2758	27.6829	7.72022	-26.7041	-7.63846
-27.5822	2589.16		-26.6991	-7.67836	-4.81051	-2.27345	27.6879	7.72022	-26.6991	-7.63846
-27.5773	2589.37		-26.6941	-7.68538	-4.80553	-2.27109	27.6929	7.72022	-26.6941	-7.63846
-27.5723	2589.9		-26.6892	-7.69225	-4.80055	-2.26874	27.6979	7.72022	-26.6892	-7.63846
-27.5673	2590.32		-26.6842	-7.69174	-4.79557	-2.26639	27.7028	7.72022	-26.6842	-7.63846
-27.5623	2590.58		-26.6792	-7.67923	-4.79059	-2.26403	27.7078	7.72022	-26.6792	-7.63846
-27.5574	2590.91		-26.6742	-7.66907	-4.78561	-2.26168	27.7128	7.72022	-26.6742	-7.63846
-27.5524	2591.31		-26.6693	-7.66021	-4.78063	-2.25932	27.7178	7.72022	-26.6693	-7.63846
-27.5474	2591.67		-26.6643	-7.64757	-4.77564	-2.25697	27.7227	7.72022	-26.6643	-7.63846
-27.5424	2592.18		-26.6593	-7.64097	-4.77066	-2.25462	27.7277	7.72022	-26.6593	-7.63846
-27.5375	2592.55		-26.6543	-7.64058	-4.76568	-2.25226	27.7327	7.72022	-26.6543	-7.63846
-27.5325	2592.62		-26.6493	-7.64283	-4.7607	-2.24991	27.7377	7.72022	-26.6493	-7.63846
-27.5275	2592.68		-26.6444	-7.64845	-4.75572	-2.24755	27.7427	7.72022	-26.6444	-7.63846
-27.5225	2592.76		-26.6394	-7.65376	-4.75074	-2.2452	27.7476	7.72022	-26.6394	-7.63846
-27.5176	2593.14		-26.6344	-7.65713	-4.74576	-2.24285	27.7526	7.72022	-26.6344	-7.63846
-27.5126	2593.42		-26.6294	-7.65943	-4.74078	-2.24049	27.7576	7.72022	-26.6294	-7.63846
-27.5076	2593.41		-26.6245	-7.65162	-4.7358	-2.23814	27.7626	7.72022	-26.6245	-7.63846
-27.5026	2593.44		-26.6195	-7.64271	-4.73081	-2.23578	27.7675	7.72022	-26.6195	-7.63846
-27.4977	2593.58		-26.6145	-7.64073	-4.72583	-2.23343	27.7725	7.72022	-26.6145	-7.63846
-27.4927	2593.95		-26.6095	-7.63993	-4.72085	-2.23107	27.7775	7.72022	-26.6095	-7.63846
-27.4877	2594.27		-26.6046	-7.63689	-4.71587	-2.22872	27.7825	7.72022	-26.6046	-7.63846
-27.4827	2594.54		-26.5996	-7.63029	-4.71088	-2.22636	27.7874	7.72022	-26.5996	-7.63846
-27.4778	2594.84		-26.5946	-7.61673	-4.7059	-2.22401	27.7924	7.72022	-26.5946	-7.63846
-27.4728	2595.01		-26.5896	-7.61267	-4.70092	-2.22165	27.7974	7.72022	-26.5896	-7.63846
-27.4678	2594.91		-26.5847	-7.61668	-4.69594	-2.2193	27.8024	7.72022	-26.5847	-7.63846
-27.4628	2595.01		-26.5797	-7.61482	-4.69095	-2.21694	27.8073	7.72022	-26.5797	-7.63846
-27.4578	2595.19		-26.5747	-7.6065	-4.68597	-2.21459	27.8123	7.72022	-26.5747	-7.63846
-27.4529	2595.2		-26.5697	-7.59271	-4.68099	-2.21224	27.8173	7.72022	-26.5697	-7.63846
-27.4479	2595.29		-26.5648	-7.57324	-4.67601	-2.20988	27.8223	7.72022	-26.5648	-7.63846
-27.4429	2595.42		-26.5598	-7.55491	-4.67102	-2.20753	27.8273	7.72022	-26.5598	-7.63846
-27.4379	2595.8		-26.5548	-7.5489	-4.66604	-2.20517	27.8322	7.72022	-26.5548	-7.63846
-27.433	2596.05		-26.5498	-7.54778	-4.66106	-2.20282	27.8372	7.72022	-26.5498	-7.63846
-27.428	2596.42		-26.5448	-7.55141	-4.65608	-2.20046	27.8422	7.72022	-26.5448	-7.63846
-27.423	2596.71		-26.5399	-7.56277	-4.65109	-2.19811	27.8472	7.72022	-26.5399	-7.63846
-27.418	2596.81		-26.5349	-7.57535	-4.64611	-2.19575	27.8521	7.72022	-26.5349	-7.63846
-27.413	2596.71		-26.5299	-7.58359	-4.64113	-2.1934	27.8571	7.72022	-26.5299	-7.63846
-27.4081	2596.68		-26.5249	-7.59309	-4.63615	-2.19104	27.8621	7.72022	-26.5249	-7.63846
-27.4031	2596.7		-26.52	-7.59722	-4.63116	-2.18869	27.8671	7.72022	-26.52	-7.63846
-27.3981	2596.92		-26.515	-7.60668	-4.62618	-2.18633	27.8721	7.72022	-26.515	-7.63846
-27.3931	2597.07		-26.51	-7.62087	-4.6212	-2.18398	27.877	7.72022	-26.51	-7.63846
-27.3882	2597.27		-26.505	-7.62661	-4.61622	-2.18162	27.882	7.72022	-26.505	-7.63846
-27.3832	2597.28		-26.5001	-7.62516	-4.61123	-2.17927	27.887	7.72022	-26.5001	-7.63846
-27.3782	2597.29		-26.4951	-7.63264	-4.60625	-2.17691	27.892	7.72022	-26.4951	-7.63846
-27.3732	2597.36		-26.4901	-7.63552	-4.60127	-2.17456	27.8969	7.72022	-26.4901	-7.63846
-27.3682	2597.3		-26.4851	-7.63359	-4.59629	-2.1722	27.9019	7.72022	-26.4851	-7.63846
-27.3633	2597.3		-26.4801	-7.62706	-4.5913	-2.16985	27.9069	7.72022	-26.4801	-7.63846
-27.3583	2597.54		-26.4752	-7.62378	-4.58632	-2.1675	27.9119	7.72022	-26.4752	-7.63846
-27.3533	2597.65		-26.4702	-7.62062	-4.58134	-2.16514	27.9168	7.72022	-26.4702	-7.63846
-27.3483	2597.75		-26.4652	-7.61029	-4.57636	-2.16279	27.9218	7.72022	-26.4652	-7.63846
-27.3434	2598.01		-26.4602	-7.60468	-4.57137	-2.16043	27.9268	7.72022	-26.4602	-7.63846
-27.3384	2598.63		-26.4553	-7.59843	-4.56639	-2.15808	27.9318	7.72022	-26.4553	-7.63846
-27.3334	2598.72		-26.4503	-7.59774	-4.56141	-2.15572	27.9367	7.72022	-26.4503	-7.63846
[truncated: 12,724 more rows]

## Sheet: Fig2
a, left		a, right, top		a, right, middle		a, right, bottom			b, top		b, bottom			c																					d
														Buckled (+)			Buckled (+) fit		Buckled (-)			Buckled (-) fit		Pre-buckled (+)			Pre-buckled (+) fit		Pre-buckled (-)			Pre-buckled (-) fit			Buckled (+)			Buckled (+) fit		Buckled (-)			Buckled (-) fit		Pre-buckled (+)			Pre-buckled (+) fit
Turns added	Extension (nm)	Time(s)	Extension (nm)	Time(s)	Turns relaxed by topo	Time(s)	Topo rate (turn/s)		Time(s)	Turns added by magnets	Time(s)	Extension (nm)		Times (s)	Active fraction	Error	Times (s)	Active fraction	Times (s)	Active fraction	Error	Times (s)	Active fraction	Times (s)	Active fraction	Error	Times (s)	Active fraction	Times (s)	Active fraction	Error	Times (s)	Active fraction		Turns relaxed	Active fraction	Error	Turns relaxed	Active fraction	Turns relaxed	Active fraction	Error	Turns relaxed	Active fraction	Turns relaxed	Active fraction	Error	Turns relaxed	Active fraction
0.47441	3275.88	0.025	3304.98	0.025	0	29.575	3.35348		0.025	0	0.05	3424		0	1	0	0	1	0	1	0	0	1	0	1	0	0	1	0	1	0	0	1		0	1	0	0	1	0	1	0	0	1	0	1	0	0	1
1.47441	3288.9	0.05	3256.29	0.05	0	29.6	3.3529		0.05	0	0.075	3433.35		300	0.92308	0.07391	1	0.99965	300	0.9286	0.0688	1	0.99957	300	0.4643	0.0942	1	0.99813	300	0.4348	0.1034	1	0.99811		1000	0.92308	0.07391	1	0.99985	1000	0.9286	0.0688	1	0.99984	16.4	0.4643	0.0942	1	0.96631
2.47441	3289.43	0.075	3236.59	0.075	0	29.625	3.35216		0.075	0	0.1	3417.42		600	0.84615	0.10007	2	0.99931	600	0.6429	0.1281	2	0.99914	600	0.25	0.0818	2	0.99626	600	0.2609	0.0916	2	0.99623		2000	0.69231	0.12801	2	0.9997	2000	0.5714	0.1323	2	0.99967	32.8	0.25	0.0818	2	0.93376
3.47441	3285.96	0.1	3224.56	0.1	0	29.65	3.35474		0.1	0	0.125	3410.7		900	0.61538	0.13493	3	0.99896	900	0.5714	0.1323	3	0.99871	900	0.2143	0.0775	3	0.9944	900	0.2609	0.0916	3	0.99434		3000	0.58333	0.14232	3	0.99956	3000	0.5714	0.1323	3	0.99951	49.2	0.2143	0.0775	3	0.9023
4.47441	3280.28	0.125	3219.89	0.125	0	29.675	3.4114		0.125	0	0.15	3429.3		1200	0.61538	0.13493	4	0.99862	1200	0.5714	0.1323	4	0.99828	1200	0.2143	0.0775	4	0.99254	1200	0.2174	0.086	4	0.99247		4000	0.54545	0.15013	4	0.99941	4000	0.5714	0.1323	4	0.99935	65.6	0.2143	0.0775	4	0.8719
5.47441	3265.13	0.15	3211.03	0.15	0	29.7	3.38592		0.15	0	0.175	3430.62		1500	0.61538	0.13493	5	0.99827	1500	0.5714	0.1323	5	0.99785	1500	0.1429	0.0935	5	0.99069	1500	0.1304	0.0702	5	0.99059		5000	0.54545	0.15013	5	0.99926	5000	0.5	0.1443	5	0.99919	82	0.1429	0.0935	5	0.84253
6.47441	3243.27	0.175	3214.23	0.175	0	29.725	3.3462		0.175	0	0.2	3432.44		1800	0.61538	0.13493	6	0.99793	1800	0.5714	0.1323	6	0.99741	1800	0.1429	0.0935	6	0.98883	1800	0.0435	0.0425	6	0.98872					6	0.99912				6	0.99902	98.4	0.1429	0.0935	6	0.81414
7.47441	3250.23	0.2	3219.2	0.2	0	29.75	3.30732		0.2	0	0.225	3430.12					7	0.99758				7	0.99698				7	0.98698				7	0.98685					7	0.99897				7	0.99886				7	0.78671
8.47441	3248.85	0.225	3231.97	0.225	0	29.775	3.2697		0.225	0	0.25	3431.26					8	0.99724				8	0.99655				8	0.98514				8	0.98499					8	0.99882				8	0.9987				8	0.76021
9.47441	3259.87	0.25	3233.98	0.25	0	29.8	3.25243		0.25	0	0.275	3434.62					9	0.9969				9	0.99612				9	0.9833				9	0.98313					9	0.99867				9	0.99854				9	0.7346
10.4744	3256.47	0.275	3238.97	0.275	0	29.825	3.05729		0.275	0	0.3	3434.44					10	0.99655				10	0.9957				10	0.98146				10	0.98127					10	0.99853				10	0.99837				10	0.70985
11.4744	3224.58	0.3	3235.95	0.3	0	29.85	3.05667		0.3	0	0.325	3435.01					11	0.99621				11	0.99527				11	0.97962				11	0.97942					11	0.99838				11	0.99821				11	0.68594
12.4744	3222.36	0.325	3236.79	0.325	0	29.875	3.05606		0.325	0	0.35	3433.1					12	0.99586				12	0.99484				12	0.97779				12	0.97757					12	0.99823				12	0.99805				12	0.66283
13.4744	3235.87	0.35	3240.72	0.35	0	29.9	3.05633		0.35	0	0.375	3430.35					13	0.99552				13	0.99441				13	0.97596				13	0.97572					13	0.99808				13	0.99789				13	0.6405
14.4744	3205.09	0.375	3244.07	0.375	0	29.925	3.05742		0.375	0	0.4	3429.06					14	0.99518				14	0.99398				14	0.97414				14	0.97388					14	0.99794				14	0.99772				14	0.61892
15.4744	3147.27	0.4	3248.1	0.4	0	29.95	2.96759		0.4	0	0.425	3427.57					15	0.99483				15	0.99355				15	0.97232				15	0.97204					15	0.99779				15	0.99756				15	0.59807
16.4744	3141.84	0.425	3249.22	0.425	0	29.975	2.96318		0.425	0	0.45	3428.74					16	0.99449				16	0.99312				16	0.9705				16	0.9702					16	0.99764				16	0.9974				16	0.57792
17.4744	3152.33	0.45	3249.57	0.45	0	30	2.95914		0.45	0	0.475	3429.94					17	0.99415				17	0.99269				17	0.96868				17	0.96837					17	0.9975				17	0.99724				17	0.55845
18.4744	3050.56	0.475	3248.81	0.475	0	30.025	2.9544		0.475	0	0.5	3429.55					18	0.9938				18	0.99226				18	0.96687				18	0.96654					18	0.99735				18	0.99707				18	0.53964
19.4744	3026.52	0.5	3247.38	0.5	0	30.05	2.94606		0.5	0	0.525	3429.61					19	0.99346				19	0.99184				19	0.96506				19	0.96471					19	0.9972				19	0.99691				19	0.52146
20.4744	2965.52	0.525	3247.09	0.525	0	30.075	2.88714		0.525	0	0.55	3427.93					20	0.99312				20	0.99141				20	0.96326				20	0.96289					20	0.99705				20	0.99675				20	0.50389
21.4744	2904.73	0.55	3246.18	0.55	0	30.1	2.89022		0.55	0	0.575	3426.4					21	0.99277				21	0.99098				21	0.96146				21	0.96107					21	0.99691				21	0.99659				21	0.48691
22.4744	2916.26	0.575	3245.84	0.575	0	30.125	2.89361		0.575	0	0.6	3423.39					22	0.99243				22	0.99055				22	0.95966				22	0.95926					22	0.99676				22	0.99643				22	0.47051
23.4744	2826.34	0.6	3245.27	0.6	0	30.15	2.89695		0.6	0	0.625	3426.28					23	0.99209				23	0.99013				23	0.95787				23	0.95745					23	0.99661				23	0.99626				23	0.45466
24.4744	2730.67	0.625	3245.11	0.625	0	30.175	2.89924		0.625	0	0.65	3428.85					24	0.99174				24	0.9897				24	0.95608				24	0.95564					24	0.99647				24	0.9961				24	0.43934
25.4744	2728.9	0.65	3245.67	0.65	0	30.2	2.86314		0.65	0	0.675	3431.17					25	0.9914				25	0.98927				25	0.95429				25	0.95383					25	0.99632				25	0.99594				25	0.42454
26.4744	2674.9	0.675	3244.82	0.675	0	30.225	2.86975		0.675	0	0.7	3432.77					26	0.99106				26	0.98885				26	0.9525				26	0.95203					26	0.99617				26	0.99578				26	0.41024
27.4744	2614.81	0.7	3247.05	0.7	0	30.25	2.87621		0.7	0	0.725	3435.87					27	0.99072				27	0.98842				27	0.95072				27	0.95023					27	0.99602				27	0.99562				27	0.39642
28.4744	2592.29	0.725	3248.36	0.725	0	30.275	2.88275		0.725	0	0.75	3433.5					28	0.99037				28	0.98799				28	0.94894				28	0.94844					28	0.99588				28	0.99545				28	0.38306
29.4744	2515.47	0.75	3247.92	0.75	0	30.3	2.91283		0.75	0	0.775	3430.65					29	0.99003				29	0.98757				29	0.94717				29	0.94665					29	0.99573				29	0.99529				29	0.37016
30.4744	2466.19	0.775	3248.92	0.775	0	30.325	2.89643		0.775	0	0.8	3430.57					30	0.98969				30	0.98714				30	0.9454				30	0.94486					30	0.99558				30	0.99513				30	0.35769
31.4744	2424.13	0.8	3254.65	0.8	0	30.35	2.8964		0.8	0	0.825	3430.32					31	0.98935				31	0.98672				31	0.94363				31	0.94307					31	0.99544				31	0.99497				31	0.34564
32.4744	2377.56	0.825	3254.91	0.825	0	30.375	2.8966		0.825	0	0.85	3428.16					32	0.98901				32	0.98629				32	0.94187				32	0.94129					32	0.99529				32	0.99481				32	0.33399
33.4744	2229.88	0.85	3254.55	0.85	0	30.4	2.89925		0.85	0	0.875	3428.54					33	0.98867				33	0.98586				33	0.94011				33	0.93951					33	0.99514				33	0.99464				33	0.32274
34.4744	2267.11	0.875	3253.93	0.875	0	30.425	2.92556		0.875	0	0.9	3430.29					34	0.98832				34	0.98544				34	0.93835				34	0.93774					34	0.995				34	0.99448				34	0.31187
35.4744	2154.55	0.9	3254.54	0.9	0	30.45	2.92281		0.9	0	0.925	3431.31					35	0.98798				35	0.98501				35	0.93659				35	0.93597					35	0.99485				35	0.99432				35	0.30136
36.4744	2094.1	0.925	3251.18	0.925	0	30.475	2.92288		0.925	0	0.95	3432.19					36	0.98764				36	0.98459				36	0.93484				36	0.9342					36	0.9947				36	0.99416				36	0.29121
37.4744	2111.77	0.95	3249.82	0.95	0	30.5	2.92296		0.95	0	0.975	3432.54					37	0.9873				37	0.98416				37	0.93309				37	0.93243					37	0.99456				37	0.994				37	0.2814
38.4744	2069.73	0.975	3250.37	0.975	0	30.525	2.92296		0.975	0	1	3431.55					38	0.98696				38	0.98374				38	0.93135				38	0.93067					38	0.99441				38	0.99383				38	0.27192
39.4744	2006.72	1	3250.64	1	0	30.55	2.88947		1	0	1.025	3432.73					39	0.98662				39	0.98332				39	0.92961				39	0.92892					39	0.99426				39	0.99367				39	0.26276
40.4744	1925.69	1.025	3247.85	1.025	0	30.575	2.89046		1.025	0	1.05	3435.86					40	0.98628				40	0.98289				40	0.92787				40	0.92716					40	0.99412				40	0.99351				40	0.2539
41.4744	1885.3	1.05	3245.43	1.05	0	30.6	2.89031		1.05	0	1.075	3436.92					41	0.98594				41	0.98247				41	0.92613				41	0.92541					41	0.99397				41	0.99335				41	0.24535
42.4744	1834.51	1.075	3250.27	1.075	0	30.625	2.89016		1.075	0	1.1	3437.52					42	0.9856				42	0.98204				42	0.9244				42	0.92366					42	0.99382				42	0.99319				42	0.23708
43.4744	1845.76	1.1	3251.56	1.1	0	30.65	2.88773		1.1	0	1.125	3438.11					43	0.98526				43	0.98162				43	0.92267				43	0.92192					43	0.99368				43	0.99303				43	0.2291
44.4744	1789.24	1.125	3252.7	1.125	0	30.675	2.90946		1.125	0	1.15	3439.02					44	0.98492				44	0.9812				44	0.92095				44	0.92017					44	0.99353				44	0.99286				44	0.22138
45.4744	1597.95	1.15	3250.86	1.15	0	30.7	2.90524		1.15	0	1.175	3439.92					45	0.98458				45	0.98077				45	0.91923				45	0.91844					45	0.99338				45	0.9927				45	0.21392
46.4744	1593.68	1.175	3250.64	1.175	0	30.725	2.90523		1.175	0	1.2	3441.06					46	0.98424				46	0.98035				46	0.91751				46	0.9167					46	0.99324				46	0.99254				46	0.20671
47.4744	1585.62	1.2	3248.95	1.2	0	30.75	2.9053		1.2	0	1.225	3441.02					47	0.9839				47	0.97993				47	0.91579				47	0.91497					47	0.99309				47	0.99238				47	0.19975
48.4744	1556.47	1.225	3246.37	1.225	0	30.775	2.90583		1.225	0	1.25	3440.98					48	0.98356				48	0.97951				48	0.91408				48	0.91324					48	0.99294				48	0.99222				48	0.19302
49.4744	1545.45	1.25	3247.43	1.25	0	30.8	2.94718		1.25	0	1.275	3439.95					49	0.98322				49	0.97908				49	0.91237				49	0.91152					49	0.9928				49	0.99206				49	0.18652
50.4744	1380.31	1.275	3247.13	1.275	0	30.825	2.97309		1.275	0	1.3	3439.5					50	0.98288				50	0.97866				50	0.91066				50	0.9098					50	0.99265				50	0.9919				50	0.18023
51.4744	1388.68	1.3	3247.12	1.3	0	30.85	2.97326		1.3	0	1.325	3439.97					51	0.98254				51	0.97824				51	0.90896				51	0.90808					51	0.9925				51	0.99173				51	0.17416
52.4744	1272.44	1.325	3248.01	1.325	0	30.875	2.97356		1.325	0	1.35	3439.69					52	0.9822				52	0.97782				52	0.90726				52	0.90636					52	0.99236				52	0.99157				52	0.16829
53.4744	1237.18	1.35	3247.56	1.35	0	30.9	2.97659		1.35	0	1.375	3438.67					53	0.98186				53	0.97739				53	0.90557				53	0.90465					53	0.99221				53	0.99141				53	0.16262
54.4744	1173.24	1.375	3247.93	1.375	0	30.925	3.03039		1.375	0	1.4	3436.15					54	0.98152				54	0.97697				54	0.90387				54	0.90294					54	0.99206				54	0.99125				54	0.15715
55.4744	1160.33	1.4	3249.48	1.4	0	30.95	3.00275		1.4	0	1.425	3436.83					55	0.98118				55	0.97655				55	0.90218				55	0.90123					55	0.99192				55	0.99109				55	0.15185
56.4744	1111.86	1.425	3246.11	1.425	0	30.975	3.0028		1.425	0	1.45	3438.13					56	0.98084				56	0.97613				56	0.9005				56	0.89953					56	0.99177				56	0.99093				56	0.14674
57.4744	1111.96	1.45	3247.07	1.45	0	31	3.00286		1.45	0	1.475	3435.75					57	0.9805				57	0.97571				57	0.89881				57	0.89783					57	0.99163				57	0.99077				57	0.14179
58.4744	1015.94	1.475	3246.11	1.475	0	31.025	3.00274		1.475	0	1.5	3435.58					58	0.98016				58	0.97529				58	0.89713				58	0.89614					58	0.99148				58	0.9906				58	0.13702
59.4744	912.259	1.5	3248.08	1.5	0	31.05	3.01173		1.5	0	1.525	3438.95					59	0.97983				59	0.97487				59	0.89545				59	0.89444					59	0.99133				59	0.99044				59	0.1324
60.4744	903.994	1.525	3251.89	1.525	0	31.075	2.98214		1.525	0	1.55	3441.56					60	0.97949				60	0.97445				60	0.89378				60	0.89276					60	0.99119				60	0.99028				60	0.12794
		1.55	3250.51	1.55	0	31.1	2.98105		1.55	0	1.575	3445.55					61	0.97915				61	0.97403				61	0.89211				61	0.89107					61	0.99104				61	0.99012				61	0.12363
		1.575	3251.95	1.575	0	31.125	2.97995		1.575	0	1.6	3444.02					62	0.97881				62	0.97361				62	0.89044				62	0.88939					62	0.99089				62	0.98996				62	0.11946
		1.6	3252.94	1.6	0	31.15	2.97907		1.6	0	1.625	3441.86					63	0.97847				63	0.97319				63	0.88877				63	0.88771					63	0.99075				63	0.9898				63	0.11544
		1.625	3253.85	1.625	0	31.175	2.96588		1.625	0	1.65	3440.64					64	0.97814				64	0.97277				64	0.88711				64	0.88603					64	0.9906				64	0.98964				64	0.11155
		1.65	3255.53	1.65	0	31.2	2.94055		1.65	0	1.675	3440.17					65	0.9778				65	0.97235				65	0.88545				65	0.88436					65	0.99046				65	0.98948				65	0.10779
		1.675	3254.35	1.675	0	31.225	2.94048		1.675	0	1.7	3439.29					66	0.97746				66	0.97193				66	0.8838				66	0.88268					66	0.99031				66	0.98932				66	0.10416
		1.7	3252.93	1.7	0	31.25	2.94042		1.7	0	1.725	3439.14					67	0.97712				67	0.97151				67	0.88215				67	0.88102					67	0.99016				67	0.98915				67	0.10065
		1.725	3252.55	1.725	0	31.275	2.93987		1.725	0	1.75	3435.93					68	0.97678				68	0.97109				68	0.8805				68	0.87935					68	0.99002				68	0.98899				68	0.09726
		1.75	3253.52	1.75	0	31.3	2.97165		1.75	0	1.775	3434.13					69	0.97645				69	0.97067				69	0.87885				69	0.87769					69	0.98987				69	0.98883				69	0.09398
		1.775	3254.49	1.775	0	31.325	2.96601		1.775	0	1.8	3433.71					70	0.97611				70	0.97025				70	0.87721				70	0.87603					70	0.98973				70	0.98867				70	0.09082
		1.8	3255.2	1.8	0	31.35	2.96614		1.8	0	1.825	3427.86					71	0.97577				71	0.96983				71	0.87557				71	0.87438					71	0.98958				71	0.98851				71	0.08776
		1.825	3250.33	1.825	0	31.375	2.96613		1.825	0	1.85	3422.74					72	0.97544				72	0.96942				72	0.87393				72	0.87273					72	0.98943				72	0.98835				72	0.0848
		1.85	3252.87	1.85	0	31.4	2.9686		1.85	0	1.875	3416.57					73	0.9751				73	0.969				73	0.8723				73	0.87108					73	0.98929				73	0.98819				73	0.08194
		1.875	3253.69	1.875	0	31.425	2.97641		1.875	0	1.9	3413.28					74	0.97476				74	0.96858				74	0.87066				74	0.86943					74	0.98914				74	0.98803				74	0.07918
		1.9	3254.85	1.9	0.00125	31.45	2.96082		1.9	0	1.925	3405.03					75	0.97443				75	0.96816				75	0.86904				75	0.86779					75	0.989				75	0.98787				75	0.07652
		1.925	3253.43	1.925	0.19875	31.475	2.96822		1.925	0	1.95	3396.96					76	0.97409				76	0.96774				76	0.86741				76	0.86615					76	0.98885				76	0.98771				76	0.07394
		1.95	3255.31	1.95	0.453	31.5	2.97544		1.95	0	1.975	3388.85					77	0.97375				77	0.96733				77	0.86579				77	0.86452					77	0.9887				77	0.98755				77	0.07145
		1.975	3254.55	1.975	0.70725	31.525	2.98305		1.975	0.003	2	3380.12					78	0.97342				78	0.96691				78	0.86417				78	0.86288					78	0.98856				78	0.98738				78	0.06904
		2	3255.07	2	0.9525	31.55	2.99049		2	0.2415	2.025	3364.6					79	0.97308				79	0.96649				79	0.86255				79	0.86125					79	0.98841				79	0.98722				79	0.06671
		2.025	3255.51	2.025	1.1965	31.575	2.97881		2.025	0.79475	2.05	3345.25					80	0.97274				80	0.96608				80	0.86094				80	0.85963					80	0.98827				80	0.98706				80	0.06447
		2.05	3259.61	2.05	1.451	31.6	2.98493		2.05	1.658	2.075	3328.93					81	0.97241				81	0.96566				81	0.85933				81	0.858					81	0.98812				81	0.9869				81	0.0623
		2.075	3260.23	2.075	1.70525	31.625	2.99082		2.075	2.66375	2.1	3316.26					82	0.97207				82	0.96524				82	0.85772				82	0.85638					82	0.98797				82	0.98674				82	0.0602
		2.1	3258.47	2.1	1.96075	31.65	2.99696		2.1	3.6645	2.125	3300.61					83	0.97174				83	0.96483				83	0.85612				83	0.85476					83	0.98783				83	0.98658				83	0.05817
		2.125	3256.4	2.125	2.20875	31.675	3.00291		2.125	4.6645	2.15	3287.28					84	0.9714				84	0.96441				84	0.85452				84	0.85315					84	0.98768				84	0.98642				84	0.05621
		2.15	3257.58	2.15	2.456	31.7	2.99292		2.15	5.6485	2.175	3273.93					85	0.97107				85	0.96399				85	0.85292				85	0.85154					85	0.98754				85	0.98626				85	0.05432
		2.175	3258.5	2.175	2.70375	31.725	2.99573		2.175	6.66525	2.2	3259.86					86	0.97073				86	0.96358				86	0.85133				86	0.84993					86	0.98739				86	0.9861				86	0.05249
		2.2	3258.15	2.2	2.94675	31.75	2.99853		2.2	7.666	2.225	3245.31					87	0.9704				87	0.96316				87	0.84974				87	0.84832					87	0.98725				87	0.98594				87	0.05072
		2.225	3257.37	2.225	3.20425	31.775	3.00155		2.225	8.6665	2.25	3228.68					88	0.97006				88	0.96275				88	0.84815				88	0.84672					88	0.9871				88	0.98578				88	0.04901
		2.25	3260	2.25	3.458	31.8	3.00397		2.25	9.6675	2.275	3210.3					89	0.96973				89	0.96233				89	0.84656				89	0.84512					89	0.98696				89	0.98562				89	0.04736
		2.275	3260.02	2.275	3.71375	31.825	2.98096		2.275	10.6683	2.3	3194.67					90	0.96939				90	0.96192				90	0.84498				90	0.84353					90	0.98681				90	0.98546				90	0.04576
		2.3	3255.03	2.3	3.9585	31.85	2.97907		2.3	11.668	2.325	3176.49					91	0.96906				91	0.9615				91	0.8434				91	0.84193					91	0.98666				91	0.9853				91	0.04422
		2.325	3254.31	2.325	4.19975	31.875	2.97732		2.325	12.6527	2.35	3157.43					92	0.96872				92	0.96109				92	0.84182				92	0.84034					92	0.98652				92	0.98514				92	0.04273
		2.35	3254.52	2.35	4.451	31.9	2.97559		2.35	13.6695	2.375	3141.74					93	0.96839				93	0.96067				93	0.84025				93	0.83875					93	0.98637				93	0.98498				93	0.04129
		2.375	3252.67	2.375	4.704	31.925	2.97215		2.375	14.6702	2.4	3122.32					94	0.96805				94	0.96026				94	0.83868				94	0.83717					94	0.98623				94	0.98482				94	0.0399
		2.4	3249.46	2.4	4.9605	31.95	2.96127		2.4	15.6707	2.425	3104.11					95	0.96772				95	0.95984				95	0.83711				95	0.83559					95	0.98608				95	0.98466				95	0.03856
		2.425	3247.1	2.425	5.21375	31.975	2.95603		2.425	16.6713	2.45	3086.41					96	0.96738				96	0.95943				96	0.83554				96	0.83401					96	0.98594				96	0.9845				96	0.03726
		2.45	3247.7	2.45	5.45825	32	2.95189		2.45	17.672	2.475	3066.55					97	0.96705				97	0.95902				97	0.83398				97	0.83244					97	0.98579				97	0.98434				97	0.036
		2.475	3247.05	2.475	5.709	32.025	2.94795		2.475	18.6725	2.5	3045.18					98	0.96672				98	0.9586				98	0.83242				98	0.83086					98	0.98565				98	0.98418				98	0.03479
		2.5	3244.07	2.5	5.95275	32.05	2.94356		2.5	19.6732	2.525	3025.19					99	0.96638				99	0.95819				99	0.83086				99	0.82929					99	0.9855				99	0.98402				99	0.03362
		2.525	3240.63	2.525	6.205	32.075	2.94434		2.525	20.6737	2.55	3003.22					100	0.96605				100	0.95778				100	0.82931				100	0.82773					100	0.98535				100	0.98386				100	0.03248
		2.55	3237.42	2.55	6.4595	32.1	2.93758		2.55	21.674	2.575	2983.67					101	0.96571				101	0.95736				101	0.82776				101	0.82616					101	0.98521				101	0.9837				101	0.03139
		2.575	3234.64	2.575	6.71475	32.125	2.93057		2.575	22.675	2.6	2962.94					102	0.96538				102	0.95695				102	0.82621				102	0.8246					102	0.98506				102	0.98354				102	0.03033
		2.6	3229.83	2.6	6.9635	32.15	2.9239		2.6	23.6755	2.625	2939.35					103	0.96505				103	0.95654				103	0.82467				103	0.82305					103	0.98492				103	0.98338				103	0.02931
		2.625	3226.8	2.625	7.21	32.175	2.91611		2.625	24.6923	2.65	2916.91					104	0.96471				104	0.95613				104	0.82313				104	0.82149					104	0.98477				104	0.98322				104	0.02832
		2.65	3220.31	2.65	7.45575	32.2	2.91182		2.65	25.6765	2.675	2896.7					105	0.96438				105	0.95571				105	0.82159				105	0.81994					105	0.98463				105	0.98306				105	0.02737
		2.675	3216.43	2.675	7.70375	32.225	2.90796		2.675	26.677	2.7	2877.92					106	0.96405				106	0.9553				106	0.82005				106	0.81839					106	0.98448				106	0.9829				106	0.02645
		2.7	3217.55	2.7	7.95925	32.25	2.90462		2.7	27.6777	2.725	2855.46					107	0.96371				107	0.95489				107	0.81852				107	0.81684					107	0.98434				107	0.98274				107	0.02556
		2.725	3217.55	2.725	8.2125	32.275	2.90115		2.725	28.6883	2.75	2837.28					108	0.96338				108	0.95448				108	0.81699				108	0.8153					108	0.98419				108	0.98258				108	0.02469
		2.75	3217.4	2.75	8.466	32.3	2.89784		2.75	29.4425	2.775	2821.66					109	0.96305				109	0.95407				109	0.81546				109	0.81376					109	0.98405				109	0.98242				109	0.02386
		2.775	3218.25	2.775	8.713	32.325	2.90251		2.775	29.876	2.8	2809.71					110	0.96272				110	0.95365				110	0.81393				110	0.81222					110	0.9839				110	0.98226				110	0.02306
		2.8	3217.7	2.8	8.956	32.35	2.90181		2.8	30.0093	2.825	2795.66					111	0.96238				111	0.95324				111	0.81241				111	0.81069					111	0.98376				111	0.9821				111	0.02228
		2.825	3213.22	2.825	9.21025	32.375	2.90038		2.825	30.0063	2.85	2783.39					112	0.96205				112	0.95283				112	0.81089				112	0.80916					112	0.98361				112	0.98194				112	0.02153
		2.85	3214.44	2.85	9.46325	32.4	2.89916		2.85	30.0063	2.875	2765.88					113	0.96172				113	0.95242				113	0.80938				113	0.80763					113	0.98347				113	0.98178				113	0.02081
		2.875	3210.73	2.875	9.71825	32.425	2.92012		2.875	30.0063	2.9	2751.94					114	0.96139				114	0.95201				114	0.80786				114	0.8061					114	0.98332				114	0.98162				114	0.02011
		2.9	3207.17	2.9	9.9705	32.45	2.91203		2.9	30.0063	2.925	2737.35					115	0.96105				115	0.9516				115	0.80635				115	0.80458					115	0.98318				115	0.98146				115	0.01943
		2.925	3207.2	2.925	10.217	32.475	2.90391		2.925	30.0063	2.95	2725.46					116	0.96072				116	0.95119				116	0.80484				116	0.80306					116	0.98303				116	0.9813				116	0.01877
		2.95	3208.59	2.95	10.463	32.5	2.89415		2.95	30.006	2.975	2711.79					117	0.96039				117	0.95078				117	0.80334				117	0.80155					117	0.98289				117	0.98114				117	0.01814
		2.975	3207.42	2.975	10.7097	32.525	2.88789		2.975	30.006	3	2707.43					118	0.96006				118	0.95037				118	0.80184				118	0.80003					118	0.98274				118	0.98098				118	0.01753
		3	3206.15	3	10.964	32.55	2.93192		3	30.006	3.025	2703.5					119	0.95973				119	0.94996				119	0.80034				119	0.79852					119	0.9826				119	0.98082				119	0.01694
		3.025	3202.29	3.025	11.2208	32.575	2.92156		3.025	30.006	3.05	2697.04					120	0.9594				120	0.94955				120	0.79884				120	0.79701					120	0.98245				120	0.98066				120	0.01637
		3.05	3201.47	3.05	11.468	32.6	2.9097		3.05	30.0057	3.075	2688.65					121	0.95907				121	0.94914				121	0.79735				121	0.79551					121	0.98231				121	0.9805				121	0.01582
		3.075	3198.78	3.075	11.7182	32.625	2.8972		3.075	30.0057	3.1	2685.3					122	0.95873				122	0.94873				122	0.79586				122	0.794					122	0.98216				122	0.98034				122	0.01528
		3.1	3198.03	3.1	11.9627	32.65	2.88505		3.1	30.0057	3.125	2678.32					123	0.9584				123	0.94832				123	0.79437				123	0.7925					123	0.98202				123	0.98018				123	0.01477
		3.125	3192.06	3.125	12.2078	32.675	2.89914		3.125	30.0057	3.15	2673.82					124	0.95807				124	0.94791				124	0.79288				124	0.79101					124	0.98187				124	0.98002				124	0.01427
		3.15	3188.54	3.15	12.459	32.7	2.88526		3.15	30.0055	3.175	2666.78					125	0.95774				125	0.9475				125	0.7914				125	0.78951					125	0.98173				125	0.97986				125	0.01379
		3.175	3181.7	3.175	12.718	32.725	2.87952		3.175	30.0055	3.2	2665.71					126	0.95741				126	0.94709				126	0.78992				126	0.78802					126	0.98158				126	0.9797				126	0.01333
		3.2	3180.3	3.2	12.9712	32.75	2.87362		3.2	30.0055	3.225	2661.04					127	0.95708				127	0.94669				127	0.78844				127	0.78653					127	0.98144				127	0.97954				127	0.01288
		3.225	3175.79	3.225	13.22	32.775	2.86901		3.225	30.0055	3.25	2659.28					128	0.95675				128	0.94628				128	0.78697				128	0.78505					128	0.98129				128	0.97938				128	0.01244
		3.25	3175	3.25	13.467	32.8	2.83802		3.25	30.0055	3.275	2654.15					129	0.95642				129	0.94587				129	0.7855				129	0.78356					129	0.98115				129	0.97922				129	0.01202
		3.275	3171.45	3.275	13.7125	32.825	2.81541		3.275	30.0055	3.3	2654.82					130	0.95609				130	0.94546				130	0.78403				130	0.78208					130	0.981				130	0.97906				130	0.01162
		3.3	3165.86	3.3	13.9635	32.85	2.81533		3.3	30.0053	3.325	2654.02					131	0.95576				131	0.94505				131	0.78256				131	0.78061					131	0.98086				131	0.9789				131	0.01123
		3.325	3167.66	3.325	14.2182	32.875	2.81526		3.325	30.0053	3.35	2650.64					132	0.95543				132	0.94465				132	0.7811				132	0.77913					132	0.98071				132	0.97874				132	0.01085
		3.35	3165.49	3.35	14.4723	32.9	2.81519		3.35	30.0053	3.375	2649.2					133	0.9551				133	0.94424				133	0.77964				133	0.77766					133	0.98057				133	0.97859				133	0.01048
		3.375	3163.49	3.375	14.7225	32.925	2.8229		3.375	30.0053	3.4	2647.43					134	0.95477				134	0.94383				134	0.77818				134	0.77619					134	0.98042				134	0.97843				134	0.01013
		3.4	3163.6	3.4	14.9667	32.95	2.81551		3.4	30.005	3.425	2648.18					135	0.95444				135	0.94342				135	0.77673				135	0.77473					135	0.98028				135	0.97827				135	0.00979
		3.425	3164.74	3.425	15.2145	32.975	2.81552		3.425	30.005	3.45	2646.46					136	0.95411				136	0.94302				136	0.77527				136	0.77326					136	0.98014				136	0.97811				136	0.00946
		3.45	3165.01	3.45	15.4682	33	2.81552		3.45	30.005	3.475	2648.11					137	0.95378				137	0.94261				137	0.77382				137	0.7718					137	0.97999				137	0.97795				137	0.00914
		3.475	3165.1	3.475	15.7225	33.025	2.81577		3.475	30.005	3.5	2647.36					138	0.95345				138	0.9422				138	0.77238				138	0.77034					138	0.97985				138	0.97779				138	0.00883
		3.5	3162	3.5	15.977	33.05	2.77338		3.5	30.005	3.525	2650.09					139	0.95312				139	0.9418				139	0.77093				139	0.76889					139	0.9797				139	0.97763				139	0.00854
		3.525	3162.31	3.525	16.2228	33.075	2.76508		3.525	30.0048	3.55	2646.72					140	0.95279				140	0.94139				140	0.76949				140	0.76744					140	0.97956				140	0.97747				140	0.00825
		3.55	3162.34	3.55	16.4698	33.1	2.76508		3.55	30.0048	3.575	2649.69					141	0.95246				141	0.94098				141	0.76805				141	0.76599					141	0.97941				141	0.97731				141	0.00797
		3.575	3163.05	3.575	16.7185	33.125	2.76488		3.575	30.0048	3.6	2656.35					142	0.95213				142	0.94058				142	0.76662				142	0.76454					142	0.97927				142	0.97715				142	0.0077
		3.6	3164.72	3.6	16.9653	33.15	2.76377		3.6	30.0048	3.625	2658.58					143	0.9518				143	0.94017				143	0.76518				143	0.7631					143	0.97912				143	0.97699				143	0.00744
		3.625	3164.25	3.625	17.2237	33.175	2.80793		3.625	30.0048	3.65	2656.21					144	0.95148				144	0.93977				144	0.76375				144	0.76165					144	0.97898				144	0.97684				144	0.00719
		3.65	3165.03	3.65	17.4728	33.2	2.77821		3.65	30.0045	3.675	2658.65					145	0.95115				145	0.93936				145	0.76232				145	0.76022					145	0.97883				145	0.97668				145	0.00695
		3.675	3171.2	3.675	17.7278	33.225	2.77844		3.675	30.0045	3.7	2665.42					146	0.95082				146	0.93896				146	0.7609				146	0.75878					146	0.97869				146	0.97652				146	0.00671
		3.7	3170.76	3.7	17.9703	33.25	2.7783		3.7	30.0045	3.725	2665.17					147	0.95049				147	0.93855				147	0.75948				147	0.75735					147	0.97855				147	0.97636				147	0.00649
		3.725	3168.55	3.725	18.22	33.275	2.78135		3.725	30.0045	3.75	2660.41					148	0.95016				148	0.93815				148	0.75806				148	0.75592					148	0.9784				148	0.9762				148	0.00627
		3.75	3166.18	3.75	18.469	33.3	2.84337		3.75	30.0045	3.775	2661.25					149	0.94983				149	0.93774				149	0.75664				149	0.75449					149	0.97826				149	0.97604				149	0.00606
		3.775	3163.8	3.775	18.7243	33.325	2.83458		3.775	30.0042	3.8	2663.38					150	0.94951				150	0.93734				150	0.75522				150	0.75306					150	0.97811				150	0.97588				150	0.00585
		3.8	3159.75	3.8	18.973	33.35	2.83457		3.8	30.0042	3.825	2664.28					151	0.94918				151	0.93693				151	0.75381				151	0.75164					151	0.97797				151	0.97572				151	0.00566
		3.825	3155.62	3.825	19.2288	33.375	2.83475		3.825	30.0042	3.85	2666.46					152	0.94885				152	0.93653				152	0.7524				152	0.75022					152	0.97782				152	0.97556				152	0.00547
		3.85	3154.94	3.85	19.476	33.4	2.83475		3.85	30.0042	3.875	2669.29					153	0.94852				153	0.93613				153	0.751				153	0.7488					153	0.97768				153	0.97541				153	0.00528
		3.875	3153.62	3.875	19.7215	33.425	2.87992		3.875	30.0042	3.9	2668.28					154	0.94819				154	0.93572				154	0.74959				154	0.74739					154	0.97754				154	0.97525				154	0.0051
		3.9	3150.99	3.9	19.9703	33.45	2.87142		3.9	30.004	3.925	2670.51					155	0.94787				155	0.93532				155	0.74819				155	0.74598					155	0.97739				155	0.97509				155	0.00493
		3.925	3147.63	3.925	20.2243	33.475	2.87156		3.925	30.004	3.95	2672.94					156	0.94754				156	0.93492				156	0.74679				156	0.74457					156	0.97725				156	0.97493				156	0.00477
		3.95	3142.83	3.95	20.474	33.5	2.87174		3.95	30.004	3.975	2675.47					157	0.94721				157	0.93451				157	0.74539				157	0.74316					157	0.9771				157	0.97477				157	0.00461
		3.975	3139.01	3.975	20.7297	33.525	2.87627		3.975	30.004	4	2674.47					158	0.94689				158	0.93411				158	0.744				158	0.74176					158	0.97696				158	0.97461				158	0.00445
		4	3134.81	4	20.9797	33.55	2.91534		4	30.004	4.025	2674.7					159	0.94656				159	0.93371				159	0.74261				159	0.74036					159	0.97681				159	0.97445				159	0.0043
		4.025	3129.71	4.025	21.2228	33.575	2.92787		4.025	30.004	4.05	2673.76					160	0.94623				160	0.9333				160	0.74122				160	0.73896					160	0.97667				160	0.97429				160	0.00416
		4.05	3124.61	4.05	21.4715	33.6	2.92801		4.05	30.004	4.075	2667.78					161	0.94591				161	0.9329				161	0.73983				161	0.73756					161	0.97653				161	0.97414				161	0.00402
		4.075	3120.1	4.075	21.7248	33.625	2.92814		4.075	30.004	4.1	2667.04					162	0.94558				162	0.9325				162	0.73845				162	0.73617					162	0.97638				162	0.97398				162	0.00388
		4.1	3116.12	4.1	21.9775	33.65	2.92841		4.1	30.0038	4.125	2662.39					163	0.94525				163	0.9321				163	0.73707				163	0.73478					163	0.97624				163	0.97382				163	0.00375
		4.125	3108.86	4.125	22.2303	33.675	2.97037		4.125	30.0038	4.15	2659.5					164	0.94493				164	0.93169				164	0.73569				164	0.73339					164	0.97609				164	0.97366				164	0.00362
		4.15	3109.29	4.15	22.4778	33.7	2.91964		4.15	30.0038	4.175	2659.78					165	0.9446				165	0.93129				165	0.73432				165	0.732					165	0.97595				165	0.9735				165	0.0035
		4.175	3105.9	4.175	22.7278	33.725	2.91978		4.175	30.0038	4.2	2662.87					166	0.94427				166	0.93089				166	0.73294				166	0.73062					166	0.97581				166	0.97334				166	0.00338
		4.2	3105.28	4.2	22.9767	33.75	2.91958		4.2	30.0038	4.225	2663.45					167	0.94395				167	0.93049				167	0.73157				167	0.72924					167	0.97566				167	0.97319				167	0.00327
		4.225	3103.31	4.225	23.2248	33.775	2.92203		4.225	30.0038	4.25	2662.91					168	0.94362				168	0.93009				168	0.7302				168	0.72786					168	0.97552				168	0.97303				168	0.00316
		4.25	3098.6	4.25	23.4795	33.8	2.96206		4.25	30.0038	4.275	2654.71					169	0.94329				169	0.92969				169	0.72884				169	0.72649					169	0.97537				169	0.97287				169	0.00305
		4.275	3094.96	4.275	23.7308	33.825	2.90655		4.275	30.0038	4.3	2650.33					170	0.94297				170	0.92929				170	0.72748				170	0.72512					170	0.97523				170	0.97271				170	0.00295
		4.3	3090.65	4.3	23.9815	33.85	2.90664		4.3	30.0035	4.325	2651.08					171	0.94264				171	0.92888				171	0.72612				171	0.72375					171	0.97509				171	0.97255				171	0.00285
		4.325	3088.71	4.325	24.2297	33.875	2.90655		4.325	30.0035	4.35	2652.48					172	0.94232				172	0.92848				172	0.72476				172	0.72238					172	0.97494				172	0.97239				172	0.00275
		4.35	3084.82	4.35	24.478	33.9	2.90635		4.35	30.0033	4.375	2650.93					173	0.94199				173	0.92808				173	0.7234				173	0.72102					173	0.9748				173	0.97224				173	0.00266
		4.375	3080.63	4.375	24.73	33.925	2.90742		4.375	30.0033	4.4	2651.72					174	0.94167				174	0.92768				174	0.72205				174	0.71965					174	0.97466				174	0.97208				174	0.00257
		4.4	3076.38	4.4	24.9857	33.95	2.83749		4.4	30.0033	4.425	2658.46					175	0.94134				175	0.92728				175	0.7207				175	0.71829					175	0.97451				175	0.97192				175	0.00249
		4.425	3070.88	4.425	25.2368	33.975	2.84169		4.425	30.0033	4.45	2659.35					176	0.94102				176	0.92688				176	0.71935				176	0.71694					176	0.97437				176	0.97176				176	0.0024
		4.45	3063.6	4.45	25.4818	34	2.84632		4.45	30.0033	4.475	2658.42					177	0.94069				177	0.92648				177	0.71801				177	0.71558					177	0.97422				177	0.9716				177	0.00232
		4.475	3058.91	4.475	25.728	34.025	2.85053		4.475	30.0033	4.5	2655.7					178	0.94037				178	0.92608				178	0.71667				178	0.71423					178	0.97408				178	0.97144				178	0.00224
		4.5	3053.84	4.5	25.9728	34.05	2.87145		4.5	30.003	4.525	2659.76					179	0.94004				179	0.92568				179	0.71533				179	0.71288					179	0.97394				179	0.97129				179	0.00217
		4.525	3049.15	4.525	26.2325	34.075	2.81001		4.525	30.003	4.55	2657.16					180	0.93972				180	0.92529				180	0.71399				180	0.71154					180	0.97379				180	0.97113				180	0.00209
		4.55	3045.35	4.55	26.4857	34.1	2.81001		4.55	30.003	4.575	2654.37					181	0.93939				181	0.92489				181	0.71265				181	0.71019					181	0.97365				181	0.97097				181	0.00202
		4.575	3038	4.575	26.7357	34.125	2.80991		4.575	30.003	4.6	2654.45					182	0.93907				182	0.92449				182	0.71132				182	0.70885					182	0.97351				182	0.97081				182	0.00196
		4.6	3025.59	4.6	26.9845	34.15	2.8098		4.6	30.003	4.625	2658.44					183	0.93874				183	0.92409				183	0.70999				183	0.70751					183	0.97336				183	0.97065				183	0.00189
		4.625	3015.85	4.625	27.2297	34.175	2.80944		4.625	30.003	4.65	2652.25					184	0.93842				184	0.92369				184	0.70866				184	0.70618					184	0.97322				184	0.9705				184	0.00183
		4.65	3009.89	4.65	27.478	34.2	2.76372		4.65	30.003	4.675	2655.97					185	0.9381				185	0.92329				185	0.70734				185	0.70484					185	0.97307				185	0.97034				185	0.00176
		4.675	3002.1	4.675	27.7335	34.225	2.76252		4.675	30.003	4.7	2658.25					186	0.93777				186	0.92289				186	0.70601				186	0.70351					186	0.97293				186	0.97018				186	0.0017
		4.7	2993.99	4.7	27.9862	34.25	2.76153		4.7	30.003	4.725	2663.17					187	0.93745				187	0.9225				187	0.70469				187	0.70218					187	0.97279				187	0.97002				187	0.00165
		4.725	2986.85	4.725	28.2375	34.275	2.76041		4.725	30.003	4.75	2665.34					188	0.93712				188	0.9221				188	0.70338				188	0.70085					188	0.97264				188	0.96986				188	0.00159
		4.75	2979.76	4.75	28.486	34.3	2.75728		4.75	30.003	4.775	2666.43					189	0.9368				189	0.9217				189	0.70206				189	0.69953					189	0.9725				189	0.96971				189	0.00154
		4.775	2977.31	4.775	28.7303	34.325	2.73242		4.775	30.0027	4.8	2665.4					190	0.93648				190	0.9213				190	0.70075				190	0.69821					190	0.97236				190	0.96955				190	0.00149
		4.8	2971.41	4.8	28.979	34.35	2.74407		4.8	30.0027	4.825	2665.27					191	0.93615				191	0.9209				191	0.69944				191	0.69689					191	0.97221				191	0.96939				191	0.00144
		4.825	2966.05	4.825	29.2318	34.375	2.75623		4.825	30.0027	4.85	2662.7					192	0.93583				192	0.92051				192	0.69813				192	0.69557					192	0.97207				192	0.96923				192	0.00139
		4.85	2955.08	4.85	29.487	34.4	2.76911		4.85	30.0027	4.875	2664.71					193	0.93551				193	0.92011				193	0.69683				193	0.69426					193	0.97193				193	0.96908				193	0.00134
		4.875	2944.51	4.875	29.7395	34.425	2.78127		4.875	30.0027	4.9	2663.33					194	0.93518				194	0.91971				194	0.69552				194	0.69295					194	0.97178				194	0.96892				194	0.0013
		4.9	2937.61	4.9	29.9857	34.45	2.76191		4.9	30.0027	4.925	2662.99					195	0.93486				195	0.91932				195	0.69422				195	0.69164					195	0.97164				195	0.96876				195	0.00125
		4.925	2928.19	4.925	30.2323	34.475	2.77282		4.925	30.0027	4.95	2662.55					196	0.93454				196	0.91892				196	0.69292				196	0.69033					196	0.9715				196	0.9686				196	0.00121
		4.95	2919.35	4.95	30.48	34.5	2.78396		4.95	30.0027	4.975	2666.91					197	0.93422				197	0.91852				197	0.69163				197	0.68903					197	0.97135				197	0.96844				197	0.00117
		4.975	2913.04	4.975	30.7362	34.525	2.79503		4.975	30.0027	5	2669.65					198	0.93389				198	0.91813				198	0.69033				198	0.68773					198	0.97121				198	0.96829				198	0.00113
		5	2900.71	5	30.99	34.55	2.8075		5	30.0027	5.025	2670.77					199	0.93357				199	0.91773				199	0.68904				199	0.68643					199	0.97107				199	0.96813				199	0.00109
		5.025	2889.73	5.025	31.2447	34.575	2.81139		5.025	30.0027	5.05	2677.56					200	0.93325				200	0.91734				200	0.68776				200	0.68513					200	0.97092				200	0.96797				200	0.00106
		5.05	2880.3	5.05	31.4922	34.6	2.81593		5.05	30.0025	5.075	2680.05					201	0.93293				201	0.91694				201	0.68647				201	0.68384					201	0.97078				201	0.96781				201	0.00102
		5.075	2871.56	5.075	31.738	34.625	2.82015		5.075	30.0025	5.1	2685.58					202	0.9326				202	0.91655				202	0.68519				202	0.68255					202	0.97064				202	0.96766				202	0.000985314
		5.1	2859.63	5.1	31.9838	34.65	2.84133		5.1	30.0025	5.125	2691.52					203	0.93228				203	0.91615				203	0.6839				203	0.68126					203	0.97049				203	0.9675				203	0.00095212
		5.125	2851.68	5.125	32.2345	34.675	2.84582		5.125	30.0025	5.15	2691.52					204	0.93196				204	0.91575				204	0.68263				204	0.67997					204	0.97035				204	0.96734				204	0.000920043
		5.15	2846.64	5.15	32.487	34.7	2.84337		5.15	30.0025	5.175	2694.68					205	0.93164				205	0.91536				205	0.68135				205	0.67869					205	0.97021				205	0.96718				205	0.000889048
		5.175	2837.88	5.175	32.7448	34.725	2.83861		5.175	30.0023	5.2	2696.89					206	0.93132				206	0.91496				206	0.68008				206	0.6774					206	0.97006				206	0.96703				206	0.000859096
		5.2	2830.67	5.2	32.9928	34.75	2.83386		5.2	30.0023	5.225	2702.47					207	0.93099				207	0.91457				207	0.6788				207	0.67612					207	0.96992				207	0.96687				207	0.000830154
		5.225	2819.08	5.225	33.24	34.775	2.82885		5.225	30.0023	5.25	2716.1					208	0.93067				208	0.91418				208	0.67753				208	0.67485					208	0.96978				208	0.96671				208	0.000802186
		5.25	2805.56	5.25	33.4823	34.8	2.82352		5.25	30.0023	5.275	2723.33					209	0.93035				209	0.91378				209	0.67627				209	0.67357					209	0.96964				209	0.96656				209	0.000775161
		5.275	2800.67	5.275	33.7355	34.825	2.81894		5.275	30.0023	5.3	2730.64					210	0.93003				210	0.91339				210	0.675				210	0.6723					210	0.96949				210	0.9664				210	0.000749046
		5.3	2794.45	5.3	33.9898	34.85	2.81201		5.3	30.0023	5.325	2737.65					211	0.92971				211	0.91299				211	0.67374				211	0.67103					211	0.96935				211	0.96624				211	0.000723811
		5.325	2787.06	5.325	34.243	34.875	2.79603		5.325	30.0023	5.35	2745.69					212	0.92939				212	0.9126				212	0.67248				212	0.66976					212	0.96921				212	0.96608				212	0.000699426
		5.35	2775.25	5.35	34.4955	34.9	2.77855		5.35	30.0023	5.375	2746.45					213	0.92907				213	0.91221				213	0.67122				213	0.6685					213	0.96906				213	0.96593				213	0.000675863
		5.375	2763.96	5.375	34.7415	34.925	2.76118		5.375	30.0023	5.4	2746.34					214	0.92875				214	0.91181				214	0.66997				214	0.66723					214	0.96892				214	0.96577				214	0.000653093
		5.4	2754.68	5.4	34.9853	34.95	2.74195		5.4	30.0023	5.425	2749.79					215	0.92842				215	0.91142				215	0.66872				215	0.66597					215	0.96878				215	0.96561				215	0.000631091
		5.425	2746.37	5.425	35.2365	34.975	2.72908		5.425	30.002	5.45	2752.85					216	0.9281				216	0.91103				216	0.66747				216	0.66472					216	0.96863				216	0.96545				216	0.00060983
		5.45	2736.82	5.45	35.4903	35	2.71655		5.45	30.002	5.475	2756.89					217	0.92778				217	0.91063				217	0.66622				217	0.66346					217	0.96849				217	0.9653				217	0.000589285
		5.475	2727.28	5.475	35.7452	35.025	2.70377		5.475	30.002	5.5	2757.41					218	0.92746				218	0.91024				218	0.66497				218	0.66221					218	0.96835				218	0.96514				218	0.000569432
		5.5	2717.2	5.5	35.9963	35.05	2.676		5.5	30.002	5.525	2764.51					219	0.92714				219	0.90985				219	0.66373				219	0.66096					219	0.96821				219	0.96498				219	0.000550249
		5.525	2702.46	5.525	36.2437	35.075	2.6646		5.525	30.002	5.55	2771.48					220	0.92682				220	0.90946				220	0.66249				220	0.65971					220	0.96806				220	0.96483				220	0.000531711
		5.55	2690.13	5.55	36.4888	35.1	2.66455		5.55	30.002	5.575	2780.2					221	0.9265				221	0.90906				221	0.66125				221	0.65846					221	0.96792				221	0.96467				221	0.000513798
		5.575	2674.91	5.575	36.7398	35.125	2.66448		5.575	30.002	5.6	2782.55					222	0.92618				222	0.90867				222	0.66001				222	0.65722					222	0.96778				222	0.96451				222	0.000496488
		5.6	2670.49	5.6	36.9925	35.15	2.66443		5.6	30.002	5.625	2789.2					223	0.92586				223	0.90828				223	0.65878				223	0.65598					223	0.96763				223	0.96436				223	0.000479762
		5.625	2668.96	5.625	37.2433	35.175	2.66627		5.625	30.002	5.65	2790.38					224	0.92554				224	0.90789				224	0.65755				224	0.65474					224	0.96749				224	0.9642				224	0.000463599
		5.65	2661.39	5.65	37.4973	35.2	2.66693		5.65	30.002	5.675	2791.67					225	0.92522				225	0.9075				225	0.65632				225	0.6535					225	0.96735				225	0.96404				225	0.000447981
		5.675	2656.99	5.675	37.745	35.225	2.6634		5.675	30.002	5.7	2793.74					226	0.9249				226	0.9071				226	0.65509				226	0.65227					226	0.96721				226	0.96388				226	0.000432888
		5.7	2650.7	5.7	37.992	35.25	2.66026		5.7	30.0018	5.725	2794.51					227	0.92458				227	0.90671				227	0.65386				227	0.65103					227	0.96706				227	0.96373				227	0.000418305
		5.725	2639.3	5.725	38.2407	35.275	2.65693		5.725	30.0018	5.75	2792.65					228	0.92426				228	0.90632				228	0.65264				228	0.6498					228	0.96692				228	0.96357				228	0.000404212
		5.75	2628.34	5.75	38.489	35.3	2.65399		5.75	30.0018	5.775	2793.06					229	0.92395				229	0.90593				229	0.65142				229	0.64858					229	0.96678				229	0.96341				229	0.000390594
		5.775	2619.08	5.775	38.7488	35.325	2.6513		5.775	30.0018	5.8	2795.25					230	0.92363				230	0.90554				230	0.6502				230	0.64735					230	0.96664				230	0.96326				230	0.000377435
		5.8	2607.4	5.8	38.997	35.35	2.6574		5.8	30.0018	5.825	2800.93					231	0.92331				231	0.90515				231	0.64899				231	0.64613					231	0.96649				231	0.9631				231	0.00036472
		5.825	2594.79	5.825	39.2522	35.375	2.65669		5.825	30.0018	5.85	2806.78					232	0.92299				232	0.90476				232	0.64777				232	0.64491					232	0.96635				232	0.96294				232	0.000352433
		5.85	2586.02	5.85	39.495	35.4	2.65597		5.85	30.0018	5.875	2811.35					233	0.92267				233	0.90437				233	0.64656				233	0.64369					233	0.96621				233	0.96279				233	0.000340559
		5.875	2583.29	5.875	39.741	35.425	2.68508		5.875	30.0018	5.9	2815.68					234	0.92235				234	0.90398				234	0.64535				234	0.64247					234	0.96607				234	0.96263				234	0.000329086
		5.9	2578.16	5.9	39.989	35.45	2.67366		5.9	30.0018	5.925	2815.71					235	0.92203				235	0.90359				235	0.64415				235	0.64126					235	0.96592				235	0.96247				235	0.000317999
		5.925	2569.22	5.925	40.2465	35.475	2.67251		5.925	30.0018	5.95	2814.69					236	0.92171				236	0.9032				236	0.64294				236	0.64005					236	0.96578				236	0.96232				236	0.000307286
		5.95	2562.48	5.95	40.501	35.5	2.67118		5.95	30.0018	5.975	2816.43					237	0.9214				237	0.90281				237	0.64174				237	0.63884					237	0.96564				237	0.96216				237	0.000296934
		5.975	2558.83	5.975	40.7527	35.525	2.67105		5.975	30.0018	6	2820.94					238	0.92108				238	0.90242				238	0.64054				238	0.63763					238	0.9655				238	0.962				238	0.00028693
		6	2554.49	6	40.9948	35.55	2.73203		6	30.0018	6.025	2820.78					239	0.92076				239	0.90203				239	0.63934				239	0.63643					239	0.96535				239	0.96185				239	0.000277264
		6.025	2551.51	6.025	41.2435	35.575	2.731		6.025	30.0018	6.05	2820.78					240	0.92044				240	0.90164				240	0.63815				240	0.63523					240	0.96521				240	0.96169				240	0.000267923
		6.05	2548.7	6.05	41.4918	35.6	2.72347		6.05	30.0018	6.075	2828.69					241	0.92012				241	0.90125				241	0.63695				241	0.63403					241	0.96507				241	0.96153				241	0.000258897
		6.075	2546.97	6.075	41.7463	35.625	2.71577		6.075	30.0015	6.1	2834.21					242	0.91981				242	0.90086				242	0.63576				242	0.63283					242	0.96493				242	0.96138				242	0.000250175
		6.1	2547.31	6.1	42.0018	35.65	2.70773		6.1	30.0015	6.125	2841.38					243	0.91949				243	0.90048				243	0.63457				243	0.63163					243	0.96478				243	0.96122				243	0.000241746
		6.125	2543.97	6.125	42.258	35.675	2.72564		6.125	30.0015	6.15	2846.15					244	0.91917				244	0.90009				244	0.63339				244	0.63044					244	0.96464				244	0.96106				244	0.000233602
		6.15	2535.96	6.15	42.5003	35.7	2.71693		6.15	30.0015	6.175	2856.61					245	0.91885				245	0.8997				245	0.6322				245	0.62925					245	0.9645				245	0.96091				245	0.000225732
		6.175	2529.47	6.175	42.7428	35.725	2.71443		6.175	30.0015	6.2	2863.35					246	0.91854				246	0.89931				246	0.63102				246	0.62806					246	0.96436				246	0.96075				246	0.000218127
		6.2	2524.55	6.2	42.993	35.75	2.71184		6.2	30.0015	6.225	2869.7					247	0.91822				247	0.89892				247	0.62984				247	0.62688					247	0.96421				247	0.9606				247	0.000210779
		6.225	2517.91	6.225	43.248	35.775	2.70968		6.225	30.0015	6.25	2876.76					248	0.9179				248	0.89854				248	0.62866				248	0.62569					248	0.96407				248	0.96044				248	0.000203678
		6.25	2516.8	6.25	43.5018	35.8	2.69368		6.25	30.0015	6.275	2876.68					249	0.91758				249	0.89815				249	0.62749				249	0.62451					249	0.96393				249	0.96028				249	0.000196816
		6.275	2511.21	6.275	43.755	35.825	2.67512		6.275	30.0015	6.3	2875.58					250	0.91727				250	0.89776				250	0.62631				250	0.62333					250	0.96379				250	0.96013				250	0.000190185
		6.3	2506.12	6.3	44.0022	35.85	2.67502		6.3	30.0015	6.325	2880.53					251	0.91695				251	0.89737				251	0.62514				251	0.62215					251	0.96365				251	0.95997				251	0.000183778
		6.325	2496.57	6.325	44.247	35.875	2.67499		6.325	30.0015	6.35	2884.15					252	0.91663				252	0.89699				252	0.62397				252	0.62098					252	0.9635				252	0.95981				252	0.000177587
		6.35	2481.49	6.35	44.494	35.9	2.67493		6.35	30.0015	6.375	2890.59					253	0.91632				253	0.8966				253	0.62281				253	0.6198					253	0.96336				253	0.95966				253	0.000171604
		6.375	2472.18	6.375	44.7458	35.925	2.67653		6.375	30.0015	6.4	2897.34					254	0.916				254	0.89621				254	0.62164				254	0.61863					254	0.96322				254	0.9595				254	0.000165823
		6.4	2461.61	6.4	45.0012	35.95	2.68924		6.4	30.0015	6.425	2900.01					255	0.91568				255	0.89583				255	0.62048				255	0.61747					255	0.96308				255	0.95935				255	0.000160236
		6.425	2451.5	6.425	45.2535	35.975	2.68926		6.425	30.0012	6.45	2905.12					256	0.91537				256	0.89544				256	0.61932				256	0.6163					256	0.96294				256	0.95919				256	0.000154838
		6.45	2441.15	6.45	45.5022	36	2.68931		6.45	30.0012	6.475	2912.91					257	0.91505				257	0.89505				257	0.61816				257	0.61513					257	0.96279				257	0.95903				257	0.000149621
		6.475	2432.68	6.475	45.7475	36.025	2.68944		6.475	30.0012	6.5	2916.1					258	0.91474				258	0.89467				258	0.61701				258	0.61397					258	0.96265				258	0.95888				258	0.000144581
		6.5	2423.21	6.5	45.9982	36.05	2.72307		6.5	30.0012	6.525	2917.99					259	0.91442				259	0.89428				259	0.61585				259	0.61281					259	0.96251				259	0.95872				259	0.00013971
		6.525	2417.88	6.525	46.2458	36.075	2.72416		6.525	30.0012	6.55	2921.15					260	0.9141				260	0.8939				260	0.6147				260	0.61166					260	0.96237				260	0.95857				260	0.000135003
		6.55	2420.08	6.55	46.4993	36.1	2.72054		6.55	30.0012	6.575	2927.66					261	0.91379				261	0.89351				261	0.61355				261	0.6105					261	0.96223				261	0.95841				261	0.000130455
		6.575	2418.07	6.575	46.7593	36.125	2.71632		6.575	30.0012	6.6	2934.78					262	0.91347				262	0.89313				262	0.61241				262	0.60935					262	0.96208				262	0.95825				262	0.00012606
		6.6	2415.79	6.6	47.005	36.15	2.71521		6.6	30.0012	6.625	2942.27					263	0.91316				263	0.89274				263	0.61126				263	0.6082					263	0.96194				263	0.9581				263	0.000121813
		6.625	2405.76	6.625	47.2548	36.175	2.72089		6.625	30.0012	6.65	2946.87					264	0.91284				264	0.89235				264	0.61012				264	0.60705					264	0.9618				264	0.95794				264	0.000117709
		6.65	2397.14	6.65	47.5	36.2	2.72097		6.65	30.0012	6.675	2954.69					265	0.91253				265	0.89197				265	0.60898				265	0.6059					265	0.96166				265	0.95779				265	0.000113744
		6.675	2394.11	6.675	47.7505	36.225	2.721		6.675	30.0012	6.7	2964.82					266	0.91221				266	0.89159				266	0.60784				266	0.60476					266	0.96152				266	0.95763				266	0.000109912
		6.7	2385.18	6.7	48.0045	36.25	2.72029		6.7	30.0012	6.725	2977.15					267	0.9119				267	0.8912				267	0.6067				267	0.60361					267	0.96137				267	0.95747				267	0.000106209
		6.725	2381.06	6.725	48.258	36.275	2.71956		6.725	30.0012	6.75	2987.66					268	0.91158				268	0.89082				268	0.60557				268	0.60247					268	0.96123				268	0.95732				268	0.000102631
		6.75	2380.12	6.75	48.508	36.3	2.71892		6.75	30.001	6.775	2995.78					269	0.91127				269	0.89043				269	0.60443				269	0.60134					269	0.96109				269	0.95716				269	9.91732e-05
		6.775	2377.27	6.775	48.7565	36.325	2.71198		6.775	30.001	6.8	3001.91					270	0.91095				270	0.89005				270	0.6033				270	0.6002					270	0.96095				270	0.95701				270	9.58321e-05
		6.8	2370.62	6.8	49.0015	36.35	2.71022		6.8	30.001	6.825	3007.79					271	0.91064				271	0.88966				271	0.60218				271	0.59907					271	0.96081				271	0.95685				271	9.26036e-05
		6.825	2368.01	6.825	49.2495	36.375	2.70984		6.825	30.001	6.85	3011.87					272	0.91032				272	0.88928				272	0.60105				272	0.59793					272	0.96066				272	0.95669				272	8.94838e-05
		6.85	2363.87	6.85	49.503	36.4	2.7094		6.85	30.001	6.875	3015.21					273	0.91001				273	0.8889				273	0.59993				273	0.5968					273	0.96052				273	0.95654				273	8.64691e-05
		6.875	2354.18	6.875	49.7582	36.425	2.7081		6.875	30.001	6.9	3021.97					274	0.90969				274	0.88851				274	0.5988				274	0.59568					274	0.96038				274	0.95638				274	8.3556e-05
		6.9	2341.32	6.9	50.0102	36.45	2.71085		6.9	30.001	6.925	3032.14					275	0.90938				275	0.88813				275	0.59768				275	0.59455					275	0.96024				275	0.95623				275	8.07411e-05
		6.925	2334.83	6.925	50.258	36.475	2.718		6.925	30.001	6.95	3044.87					276	0.90907				276	0.88775				276	0.59657				276	0.59343					276	0.9601				276	0.95607				276	7.80209e-05
		6.95	2329.38	6.95	50.5035	36.5	2.72063		6.95	30.001	6.975	3055.2					277	0.90875				277	0.88736				277	0.59545				277	0.59231					277	0.95996				277	0.95592				277	7.53925e-05
		6.975	2327.17	6.975	50.75	36.525	2.72393		6.975	30.001	7	3067.4					278	0.90844				278	0.88698				278	0.59434				278	0.59119					278	0.95981				278	0.95576				278	7.28525e-05
		7	2320.24	7	51.004	36.55	2.72689		7	30.001	7.025	3078.66					279	0.90813				279	0.8866				279	0.59323				279	0.59007					279	0.95967				279	0.95561				279	7.03982e-05
		7.025	2306.46	7.025	51.258	36.575	2.73163		7.025	30.001	7.05	3084.18					280	0.90781				280	0.88622				280	0.59212				280	0.58896					280	0.95953				280	0.95545				280	6.80265e-05
		7.05	2296.22	7.05	51.5093	36.6	2.73983		7.05	30.001	7.075	3093.08					281	0.9075				281	0.88583				281	0.59101				281	0.58785					281	0.95939				281	0.95529				281	6.57347e-05
		7.075	2288.37	7.075	51.7632	36.625	2.74783		7.075	30.001	7.1	3099.1					282	0.90718				282	0.88545				282	0.58991				282	0.58673					282	0.95925				282	0.95514				282	6.35201e-05
		7.1	2276.42	7.1	52.0097	36.65	2.75587		7.1	30.001	7.125	3108.93					283	0.90687				283	0.88507				283	0.5888				283	0.58563					283	0.95911				283	0.95498				283	6.13802e-05
		7.125	2262.26	7.125	52.2518	36.675	2.76528		7.125	30.001	7.15	3113.28					284	0.90656				284	0.88469				284	0.5877				284	0.58452					284	0.95897				284	0.95483				284	5.93123e-05
		7.15	2253.54	7.15	52.508	36.7	2.76349		7.15	30.001	7.175	3114.94					285	0.90624				285	0.88431				285	0.5866				285	0.58342					285	0.95882				285	0.95467				285	5.73141e-05
		7.175	2243.01	7.175	52.7627	36.725	2.75343		7.175	30.001	7.2	3112.61					286	0.90593				286	0.88393				286	0.58551				286	0.58231					286	0.95868				286	0.95452				286	5.53832e-05
		7.2	2231.67	7.2	53.01	36.75	2.74275		7.2	30.001	7.225	3113.13					287	0.90562				287	0.88354				287	0.58441				287	0.58121					287	0.95854				287	0.95436				287	5.35174e-05
		7.225	2223.25	7.225	53.2645	36.775	2.73213		7.225	30.001	7.25	3119.08					288	0.90531				288	0.88316				288	0.58332				288	0.58012					288	0.9584				288	0.95421				288	5.17144e-05
		7.25	2216.71	7.25	53.51	36.8	2.72185		7.25	30.001	7.275	3128.26					289	0.90499				289	0.88278				289	0.58223				289	0.57902					289	0.95826				289	0.95405				289	4.99722e-05
		7.275	2208.07	7.275	53.7572	36.825	2.71346		7.275	30.001	7.3	3132.52					290	0.90468				290	0.8824				290	0.58114				290	0.57793					290	0.95812				290	0.9539				290	4.82887e-05
		7.3	2197.99	7.3	54.003	36.85	2.70846		7.3	30.001	7.325	3137.48					291	0.90437				291	0.88202				291	0.58005				291	0.57684					291	0.95798				291	0.95374				291	4.66618e-05
		7.325	2189.6	7.325	54.2615	36.875	2.70076		7.325	30.001	7.35	3136.11					292	0.90406				292	0.88164				292	0.57897				292	0.57575					292	0.95783				292	0.95359				292	4.50898e-05
		7.35	2182.56	7.35	54.5153	36.9	2.69277		7.35	30.001	7.375	3135.89					293	0.90374				293	0.88126				293	0.57788				293	0.57466					293	0.95769				293	0.95343				293	4.35708e-05
		7.375	2180.32	7.375	54.7638	36.925	2.68467		7.375	30.001	7.4	3140.81					294	0.90343				294	0.88088				294	0.5768				294	0.57357					294	0.95755				294	0.95328				294	4.21029e-05
		7.4	2175.75	7.4	55.011	36.95	2.67546		7.4	30.001	7.425	3145.26					295	0.90312				295	0.8805				295	0.57573				295	0.57249					295	0.95741				295	0.95312				295	4.06845e-05
		7.425	2174.49	7.425	55.26	36.975	2.67475		7.425	30.001	7.45	3151.11					296	0.90281				296	0.88012				296	0.57465				296	0.57141					296	0.95727				296	0.95297				296	3.93138e-05
		7.45	2174.13	7.45	55.5093	37	2.67429		7.45	30.001	7.475	3160.77					297	0.9025				297	0.87974				297	0.57357				297	0.57033					297	0.95713				297	0.95281				297	3.79894e-05
		7.475	2167.94	7.475	55.762	37.025	2.67368		7.475	30.001	7.5	3170.19					298	0.90218				298	0.87936				298	0.5725				298	0.56925					298	0.95699				298	0.95265				298	3.67095e-05
		7.5	2162.28	7.5	56.01	37.05	2.67303		7.5	30.001	7.525	3172.73					299	0.90187				299	0.87898				299	0.57143				299	0.56818					299	0.95685				299	0.9525				299	3.54728e-05
		7.525	2160.52	7.525	56.2655	37.075	2.67012		7.525	30.001	7.55	3174.89					300	0.90156				300	0.8786				300	0.57036				300	0.5671					300	0.9567				300	0.95234				300	3.42777e-05
		7.55	2153.33	7.55	56.513	37.1	2.66996		7.55	30.001	7.575	3176.5					301	0.90125				301	0.87822				301	0.5693				301	0.56603					301	0.95656				301	0.95219				301	3.31229e-05
		7.575	2144.68	7.575	56.7595	37.125	2.66967		7.575	30.001	7.6	3177.17					302	0.90094				302	0.87785				302	0.56823				302	0.56496					302	0.95642				302	0.95203				302	3.2007e-05
		7.6	2141.76	7.6	57.008	37.15	2.6695		7.6	30.001	7.625	3185.83					303	0.90063				303	0.87747				303	0.56717				303	0.5639					303	0.95628				303	0.95188				303	3.09287e-05
		7.625	2138.57	7.625	57.2638	37.175	2.6691		7.625	30.001	7.65	3184.92					304	0.90032				304	0.87709				304	0.56611				304	0.56283					304	0.95614				304	0.95172				304	2.98868e-05
		7.65	2135.2	7.65	57.516	37.2	2.67072		7.65	30.001	7.675	3184.14					305	0.90001				305	0.87671				305	0.56505				305	0.56177					305	0.956				305	0.95157				305	2.88799e-05
		7.675	2130.28	7.675	57.7657	37.225	2.67632		7.675	30.001	7.7	3186.35					306	0.89969				306	0.87633				306	0.56399				306	0.56071					306	0.95586				306	0.95142				306	2.7907e-05
		7.7	2122.94	7.7	58.0185	37.25	2.68635		7.7	30.001	7.725	3191.15					307	0.89938				307	0.87595				307	0.56294				307	0.55965					307	0.95572				307	0.95126				307	2.69668e-05
		7.725	2119.02	7.725	58.2623	37.275	2.69637		7.725	30.001	7.75	3193.21					308	0.89907				308	0.87558				308	0.56189				308	0.55859					308	0.95558				308	0.95111				308	2.60583e-05
		7.75	2110.99	7.75	58.509	37.3	2.70646		7.75	30.001	7.775	3199.01					309	0.89876				309	0.8752				309	0.56084				309	0.55753					309	0.95543				309	0.95095				309	2.51804e-05
		7.775	2102.1	7.775	58.761	37.325	2.71436		7.775	30.001	7.8	3199.99					310	0.89845				310	0.87482				310	0.55979				310	0.55648					310	0.95529				310	0.9508				310	2.43321e-05
		7.8	2100.31	7.8	59.0153	37.35	2.7204		7.8	30.001	7.825	3205.89					311	0.89814				311	0.87444				311	0.55874				311	0.55543					311	0.95515				311	0.95064				311	2.35123e-05
		7.825	2096.52	7.825	59.271	37.375	2.72651		7.825	30.0005	7.85	3211.55					312	0.89783				312	0.87407				312	0.5577				312	0.55438					312	0.95501				312	0.95049				312	2.27202e-05
		7.85	2093.24	7.85	59.5185	37.4	2.73218		7.85	30.0005	7.875	3214.45					313	0.89752				313	0.87369				313	0.55665				313	0.55333					313	0.95487				313	0.95033				313	2.19548e-05
		7.875	2088.29	7.875	59.7645	37.425	2.73775		7.875	30.0005	7.9	3216.54					314	0.89721				314	0.87331				314	0.55561				314	0.55229					314	0.95473				314	0.95018				314	2.12151e-05
		7.9	2084.57	7.9	59.99	37.45	2.74279		7.9	30.0005	7.925	3217.01					315	0.8969				315	0.87294				315	0.55457				315	0.55125					315	0.95459				315	0.95002				315	2.05004e-05
		7.925	2085.12	7.925	60.0035	37.475	2.7363		7.925	30.0005	7.95	3216.94					316	0.89659				316	0.87256				316	0.55354				316	0.5502					316	0.95445				316	0.94987				316	1.98098e-05
		7.95	2081.92	7.95	60.0045	37.5	2.72971		7.95	30.0005	7.975	3214.03					317	0.89628				317	0.87218				317	0.5525				317	0.54916					317	0.95431				317	0.94971				317	1.91424e-05
		7.975	2081.09	7.975	60.0045	37.525	2.7229		7.975	30.0005	8	3220.06					318	0.89597				318	0.87181				318	0.55147				318	0.54813					318	0.95417				318	0.94956				318	1.84975e-05
		8	2082.61	8	60.0045	37.55	2.71643		8	30.0005	8.025	3216.12					319	0.89566				319	0.87143				319	0.55044				319	0.54709					319	0.95403				319	0.9494				319	1.78743e-05
		8.025	2086.16	8.025	60.0045	37.575	2.71767		8.025	30.0005	8.05	3214.44					320	0.89535				320	0.87106				320	0.54941				320	0.54606					320	0.95389				320	0.94925				320	1.72721e-05
		8.05	2092.67	8.05	60.0045	37.6	2.71869		8.05	30.0005	8.075	3212.28					321	0.89505				321	0.87068				321	0.54838				321	0.54503					321	0.95374				321	0.9491				321	1.66903e-05
		8.075	2098.15	8.075	60.0045	37.625	2.71968		8.075	30.0005	8.1	3210.95					322	0.89474				322	0.8703				322	0.54736				322	0.544					322	0.9536				322	0.94894				322	1.6128e-05
		8.1	2103.3	8.1	60.0045	37.65	2.72064		8.1	30.0005	8.125	3208.03					323	0.89443				323	0.86993				323	0.54633				323	0.54297					323	0.95346				323	0.94879				323	1.55846e-05
		8.125	2108.21	8.125	60.0042	37.675	2.72182		8.125	30.0005	8.15	3208.81					324	0.89412				324	0.86955				324	0.54531				324	0.54194					324	0.95332				324	0.94863				324	1.50596e-05
		8.15	2113.67	8.15	60.0042	37.7	2.72045		8.15	30.0005	8.175	3214.75					325	0.89381				325	0.86918				325	0.54429				325	0.54092					325	0.95318				325	0.94848				325	1.45522e-05
		8.175	2118.51	8.175	60.0042	37.725	2.71202		8.175	30.0005	8.2	3218.12					326	0.8935				326	0.8688				326	0.54327				326	0.5399					326	0.95304				326	0.94832				326	1.4062e-05
		8.2	2126.61	8.2	60.0042	37.75	2.70092		8.2	30.0005	8.225	3221.15					327	0.89319				327	0.86843				327	0.54226				327	0.53888					327	0.9529				327	0.94817				327	1.35882e-05
		8.225	2135	8.225	60.0042	37.775	2.68978		8.225	30.0005	8.25	3223.79					328	0.89288				328	0.86805				328	0.54124				328	0.53786					328	0.95276				328	0.94801				328	1.31305e-05
		8.25	2135.99	8.25	60.004	37.8	2.67843		8.25	30.0005	8.275	3223.34					329	0.89258				329	0.86768				329	0.54023				329	0.53685					329	0.95262				329	0.94786				329	1.26881e-05
		8.275	2138.24	8.275	60.004	37.825	2.66242		8.275	30.0005	8.3	3226.1					330	0.89227				330	0.86731				330	0.53922				330	0.53583					330	0.95248				330	0.94771				330	1.22606e-05
		8.3	2139.63	8.3	60.004	37.85	2.64537		8.3	30.0005	8.325	3232.29					331	0.89196				331	0.86693				331	0.53821				331	0.53482					331	0.95234				331	0.94755				331	1.18476e-05
		8.325	2148.04	8.325	60.004	37.875	2.62692		8.325	30.0005	8.35	3235.64					332	0.89165				332	0.86656				332	0.53721				332	0.53381					332	0.9522				332	0.9474				332	1.14485e-05
		8.35	2148.31	8.35	60.004	37.9	2.60815		8.35	30.0005	8.375	3241.81					333	0.89134				333	0.86618				333	0.5362				333	0.5328					333	0.95206				333	0.94724				333	1.10628e-05
		8.375	2152.25	8.375	60.0037	37.925	2.58899		8.375	30.0005	8.4	3243.41					334	0.89104				334	0.86581				334	0.5352				334	0.53179					334	0.95192				334	0.94709				334	1.06901e-05
		8.4	2157.73	8.4	60.0037	37.95	2.56395		8.4	30.0005	8.425	3242.63					335	0.89073				335	0.86544				335	0.5342				335	0.53079					335	0.95178				335	0.94694				335	1.03299e-05
		8.425	2162.45	8.425	60.0037	37.975	2.55981		8.425	30.0005	8.45	3239.33					336	0.89042				336	0.86506				336	0.5332				336	0.52979					336	0.95164				336	0.94678				336	9.98191e-06
		8.45	2159.08	8.45	60.0037	38	2.55716		8.45	30.0005	8.475	3236.79					337	0.89011				337	0.86469				337	0.5322				337	0.52879					337	0.9515				337	0.94663				337	9.64562e-06
		8.475	2158.87	8.475	60.0037	38.025	2.55512		8.475	30.0005	8.5	3233.92					338	0.8898				338	0.86432				338	0.53121				338	0.52779					338	0.95136				338	0.94647				338	9.32067e-06
		8.5	2163.18	8.5	60.0037	38.05	2.55303		8.5	30.0005	8.525	3237.25					339	0.8895				339	0.86394				339	0.53021				339	0.52679					339	0.95122				339	0.94632				339	9.00666e-06
		8.525	2169.01	8.525	60.0035	38.075	2.5547		8.525	30.0005	8.55	3243.43					340	0.88919				340	0.86357				340	0.52922				340	0.5258					340	0.95108				340	0.94616				340	8.70323e-06
		8.55	2176.25	8.55	60.0035	38.1	2.56242		8.55	30.0005	8.575	3246.09					341	0.88888				341	0.8632				341	0.52823				341	0.5248					341	0.95093				341	0.94601				341	8.41002e-06
		8.575	2178.69	8.575	60.0035	38.125	2.56964		8.575	30.0005	8.6	3243.23					342	0.88858				342	0.86283				342	0.52725				342	0.52381					342	0.95079				342	0.94586				342	8.12669e-06
		8.6	2180.82	8.6	60.0035	38.15	2.57641		8.6	30.0005	8.625	3245.63					343	0.88827				343	0.86245				343	0.52626				343	0.52282					343	0.95065				343	0.9457				343	7.85291e-06
		8.625	2183.26	8.625	60.0035	38.175	2.58472		8.625	30.0005	8.65	3246.33					344	0.88796				344	0.86208				344	0.52528				344	0.52183					344	0.95051				344	0.94555				344	7.58835e-06
		8.65	2187.59	8.65	60.0035	38.2	2.59121		8.65	30.0005	8.675	3246.59					345	0.88766				345	0.86171				345	0.52429				345	0.52085					345	0.95037				345	0.9454				345	7.3327e-06
		8.675	2191.4	8.675	60.0035	38.225	2.60025		8.675	30.0005	8.7	3245.4					346	0.88735				346	0.86134				346	0.52331				346	0.51986					346	0.95023				346	0.94524				346	7.08567e-06
		8.7	2195.74	8.7	60.0035	38.25	2.60896		8.7	30.0005	8.725	3246.91					347	0.88704				347	0.86097				347	0.52233				347	0.51888					347	0.95009				347	0.94509				347	6.84695e-06
		8.725	2203.41	8.725	60.0035	38.275	2.61767		8.725	30.0005	8.75	3249.66					348	0.88674				348	0.8606				348	0.52136				348	0.5179					348	0.94995				348	0.94493				348	6.61628e-06
		8.75	2203.18	8.75	60.0035	38.3	2.6265		8.75	30.0005	8.775	3251.6					349	0.88643				349	0.86023				349	0.52038				349	0.51692					349	0.94981				349	0.94478				349	6.39338e-06
		8.775	2203.1	8.775	60.0035	38.325	2.63446		8.775	30.0005	8.8	3251.36					350	0.88612				350	0.85985				350	0.51941				350	0.51595					350	0.94967				350	0.94463				350	6.17799e-06
		8.8	2206.31	8.8	60.0035	38.35	2.64205		8.8	30.0005	8.825	3251.74					351	0.88582				351	0.85948				351	0.51844				351	0.51497					351	0.94953				351	0.94447				351	5.96986e-06
		8.825	2207.16	8.825	60.0035	38.375	2.64972		8.825	30.0005	8.85	3254.91					352	0.88551				352	0.85911				352	0.51747				352	0.514					352	0.94939				352	0.94432				352	5.76874e-06
		8.85	2214.21	8.85	60.0035	38.4	2.65762		8.85	30.0005	8.875	3256.57					353	0.88521				353	0.85874				353	0.5165				353	0.51303					353	0.94925				353	0.94416				353	5.57439e-06
		8.875	2214.8	8.875	60.0035	38.425	2.66541		8.875	30.0003	8.9	3252.95					354	0.8849				354	0.85837				354	0.51554				354	0.51206					354	0.94911				354	0.94401				354	5.3866e-06
		8.9	2221.73	8.9	60.0035	38.45	2.65994		8.9	30.0003	8.925	3252.11					355	0.8846				355	0.858				355	0.51457				355	0.51109					355	0.94897				355	0.94386				355	5.20512e-06
		8.925	2231.21	8.925	60.0035	38.475	2.66666		8.925	30.0003	8.95	3254.24					356	0.88429				356	0.85763				356	0.51361				356	0.51013					356	0.94883				356	0.9437				356	5.02977e-06
		8.95	2241.04	8.95	60.0035	38.5	2.67362		8.95	30.0003	8.975	3251.71					357	0.88398				357	0.85726				357	0.51265				357	0.50916					357	0.94869				357	0.94355				357	4.86032e-06
		8.975	2244.57	8.975	60.0033	38.525	2.68033		8.975	30.0003	9	3255.09					358	0.88368				358	0.85689				358	0.51169				358	0.5082					358	0.94855				358	0.9434				358	4.69657e-06
		9	2246.02	9	60.003	38.55	2.6872		9	30.0003	9.025	3257.11					359	0.88337				359	0.85652				359	0.51073				359	0.50724					359	0.94841				359	0.94324				359	4.53835e-06
		9.025	2246.36	9.025	60.003	38.575	2.68975		9.025	30.0003	9.05	3258.08					360	0.88307				360	0.85615				360	0.50978				360	0.50628					360	0.94827				360	0.94309				360	4.38545e-06
		9.05	2245.06	9.05	60.003	38.6	2.69262		9.05	30.0003	9.075	3256.03					361	0.88276				361	0.85578				361	0.50883				361	0.50533					361	0.94813				361	0.94294				361	4.23771e-06
		9.075	2243.87	9.075	60.003	38.625	2.69434		9.075	30.0003	9.1	3258.7					362	0.88246				362	0.85541				362	0.50787				362	0.50437					362	0.94799				362	0.94278				362	4.09494e-06
		9.1	2246.6	9.1	60.003	38.65	2.69632		9.1	30.0003	9.125	3261.85					363	0.88215				363	0.85505				363	0.50692				363	0.50342					363	0.94785				363	0.94263				363	3.95699e-06
		9.125	2246.44	9.125	60.003	38.675	2.69867		9.125	30.0003	9.15	3260.5					364	0.88185				364	0.85468				364	0.50598				364	0.50247					364	0.94771				364	0.94248				364	3.82368e-06
		9.15	2247.79	9.15	60.003	38.7	2.68993		9.15	30.0003	9.175	3262.44					365	0.88154				365	0.85431				365	0.50503				365	0.50152					365	0.94757				365	0.94232				365	3.69486e-06
		9.175	2250.91	9.175	60.003	38.725	2.69262		9.175	30.0003	9.2	3261.56					366	0.88124				366	0.85394				366	0.50409				366	0.50057					366	0.94743				366	0.94217				366	3.57038e-06
		9.2	2252.74	9.2	60.003	38.75	2.69432		9.2	30.0003	9.225	3261.71					367	0.88094				367	0.85357				367	0.50314				367	0.49963					367	0.94729				367	0.94202				367	3.4501e-06
		9.225	2254.38	9.225	60.003	38.775	2.70086		9.225	30.0003	9.25	3262.46					368	0.88063				368	0.8532				368	0.5022				368	0.49868					368	0.94715				368	0.94186				368	3.33387e-06
		9.25	2254.66	9.25	60.003	38.8	2.70943		9.25	30.0003	9.275	3265.82					369	0.88033				369	0.85284				369	0.50126				369	0.49774					369	0.94701				369	0.94171				369	3.22155e-06
		9.275	2257.52	9.275	60.003	38.825	2.72568		9.275	30.0003	9.3	3267.17					370	0.88002				370	0.85247				370	0.50033				370	0.4968					370	0.94687				370	0.94156				370	3.11302e-06
		9.3	2254.32	9.3	60.003	38.85	2.72269		9.3	30.0003	9.325	3265.65					371	0.87972				371	0.8521				371	0.49939				371	0.49586					371	0.94674				371	0.9414				371	3.00814e-06
		9.325	2254.65	9.325	60.003	38.875	2.71975		9.325	30.0003	9.35	3260.05					372	0.87942				372	0.85173				372	0.49846				372	0.49493					372	0.9466				372	0.94125				372	2.9068e-06
		9.35	2258.03	9.35	60.0027	38.9	2.72199		9.35	30.0003	9.375	3260.81					373	0.87911				373	0.85136				373	0.49752				373	0.49399					373	0.94646				373	0.9411				373	2.80887e-06
		9.375	2266.98	9.375	60.0027	38.925	2.72433		9.375	30.0003	9.4	3261.08					374	0.87881				374	0.851				374	0.49659				374	0.49306					374	0.94632				374	0.94094				374	2.71424e-06
		9.4	2270.25	9.4	60.0027	38.95	2.73819		9.4	30.0003	9.425	3259.94					375	0.87851				375	0.85063				375	0.49567				375	0.49213					375	0.94618				375	0.94079				375	2.6228e-06
		9.425	2273.18	9.425	60.0027	38.975	2.7334		9.425	30.0003	9.45	3260.07					376	0.8782				376	0.85026				376	0.49474				376	0.4912					376	0.94604				376	0.94064				376	2.53444e-06
		9.45	2277.84	9.45	60.0027	39	2.72816		9.45	30.0003	9.475	3266.31					377	0.8779				377	0.8499				377	0.49381				377	0.49027					377	0.9459				377	0.94048				377	2.44906e-06
		9.475	2289.59	9.475	60.0027	39.025	2.72317		9.475	30.0003	9.5	3265.27					378	0.8776				378	0.84953				378	0.49289				378	0.48934					378	0.94576				378	0.94033				378	2.36655e-06
		9.5	2298.56	9.5	60.0027	39.05	2.64346		9.5	30.0003	9.525	3262.81					379	0.87729				379	0.84916				379	0.49197				379	0.48842					379	0.94562				379	0.94018				379	2.28682e-06
		9.525	2305.89	9.525	60.0025	39.075	2.62658		9.525	30.0003	9.55	3261.5					380	0.87699				380	0.8488				380	0.49105				380	0.4875					380	0.94548				380	0.94002				380	2.20978e-06
		9.55	2311.41	9.55	60.0025	39.1	2.62652		9.55	30.0003	9.575	3263.93					381	0.87669				381	0.84843				381	0.49013				381	0.48658					381	0.94534				381	0.93987				381	2.13533e-06
		9.575	2313.79	9.575	60.0025	39.125	2.62648		9.575	30.0003	9.6	3267.95					382	0.87638				382	0.84807				382	0.48921				382	0.48566					382	0.9452				382	0.93972				382	2.06339e-06
		9.6	2318.39	9.6	60.0025	39.15	2.62572		9.6	30.0003	9.625	3270.44					383	0.87608				383	0.8477				383	0.4883				383	0.48474					383	0.94506				383	0.93957				383	1.99388e-06
		9.625	2323.82	9.625	60.0025	39.175	2.62305		9.625	30.0003	9.65	3271.54					384	0.87578				384	0.84733				384	0.48739				384	0.48382					384	0.94492				384	0.93941				384	1.92671e-06
		9.65	2328.04	9.65	60.0025	39.2	2.61113		9.65	30.0003	9.675	3271.83					385	0.87548				385	0.84697				385	0.48648				385	0.48291					385	0.94478				385	0.93926				385	1.8618e-06
		9.675	2332.45	9.675	60.0025	39.225	2.61107		9.675	30.0003	9.7	3274.56					386	0.87517				386	0.8466				386	0.48557				386	0.482					386	0.94464				386	0.93911				386	1.79907e-06
		9.7	2339.35	9.7	60.0025	39.25	2.61103		9.7	30.0003	9.725	3269.88					387	0.87487				387	0.84624				387	0.48466				387	0.48109					387	0.9445				387	0.93895				387	1.73846e-06
		9.725	2343.08	9.725	60.0025	39.275	2.61094		9.725	30.0003	9.75	3273.38					388	0.87457				388	0.84587				388	0.48375				388	0.48018					388	0.94436				388	0.9388				388	1.6799e-06
		9.75	2343.48	9.75	60.0022	39.3	2.6107		9.75	30.0003	9.775	3271.9					389	0.87427				389	0.84551				389	0.48285				389	0.47927					389	0.94422				389	0.93865				389	1.6233e-06
		9.775	2348.07	9.775	60.0022	39.325	2.60702		9.775	30.0003	9.8	3275.62					390	0.87396				390	0.84514				390	0.48194				390	0.47837					390	0.94408				390	0.9385				390	1.56861e-06
		9.8	2358.14	9.8	60.0022	39.35	2.60691		9.8	30.0003	9.825	3278.2					391	0.87366				391	0.84478				391	0.48104				391	0.47746					391	0.94395				391	0.93834				391	1.51577e-06
		9.825	2368.85	9.825	60.0022	39.375	2.60683		9.825	30.0003	9.85	3282.38					392	0.87336				392	0.84441				392	0.48014				392	0.47656					392	0.94381				392	0.93819				392	1.4647e-06
		9.85	2380.13	9.85	60.0022	39.4	2.60678		9.85	30.0003	9.875	3287.1					393	0.87306				393	0.84405				393	0.47925				393	0.47566					393	0.94367				393	0.93804				393	1.41536e-06
		9.875	2383.77	9.875	60.0022	39.425	2.60488		9.875	30.0003	9.9	3292.76					394	0.87276				394	0.84369				394	0.47835				394	0.47476					394	0.94353				394	0.93789				394	1.36767e-06
		9.9	2387.87	9.9	60.0022	39.45	2.58981		9.9	30.0003	9.925	3297.96					395	0.87246				395	0.84332				395	0.47746				395	0.47386					395	0.94339				395	0.93773				395	1.3216e-06
		9.925	2396.57	9.925	60.0022	39.475	2.59835		9.925	30.0003	9.95	3300.76					396	0.87216				396	0.84296				396	0.47656				396	0.47297					396	0.94325				396	0.93758				396	1.27707e-06
		9.95	2403.49	9.95	60.0022	39.5	2.6133		9.95	30.0003	9.975	3306.87					397	0.87185				397	0.8426				397	0.47567				397	0.47208					397	0.94311				397	0.93743				397	1.23405e-06
		9.975	2405.74	9.975	60.0022	39.525	2.62776		9.975	30.0003	10	3307.14					398	0.87155				398	0.84223				398	0.47478				398	0.47118					398	0.94297				398	0.93727				398	1.19248e-06
		10	2413.05	10	60.002	39.55	2.65694		10	30.0003	10.025	3307.13					399	0.87125				399	0.84187				399	0.47389				399	0.47029					399	0.94283				399	0.93712				399	1.1523e-06
		10.025	2416.42	10.025	60.002	39.575	2.59337		10.025	30.0003	10.05	3307.99					400	0.87095				400	0.84151				400	0.47301				400	0.46941					400	0.94269				400	0.93697				400	1.11348e-06
		10.05	2421.57	10.05	60.002	39.6	2.60162		10.05	30.0003	10.075	3307.96					401	0.87065				401	0.84114				401	0.47212				401	0.46852					401	0.94255				401	0.93682				401	1.07597e-06
		10.075	2426.87	10.075	60.002	39.625	2.61665		10.075	30.0003	10.1	3305.48					402	0.87035				402	0.84078				402	0.47124				402	0.46763					402	0.94242				402	0.93666				402	1.03972e-06
		10.1	2431.66	10.1	60.002	39.65	2.63181		10.1	30.0003	10.125	3306.85					403	0.87005				403	0.84042				403	0.47036				403	0.46675					403	0.94228				403	0.93651				403	1.00469e-06
		10.125	2434.03	10.125	60.002	39.675	2.67966		10.125	30.0003	10.15	3306.9					404	0.86975				404	0.84005				404	0.46948				404	0.46587					404	0.94214				404	0.93636				404	9.70845e-07
		10.15	2438.83	10.15	60.002	39.7	2.63178		10.15	30.0003	10.175	3305.69					405	0.86945				405	0.83969				405	0.4686				405	0.46499					405	0.942				405	0.93621				405	9.38137e-07
		10.175	2446.04	10.175	60.002	39.725	2.6316		10.175	30.0003	10.2	3305.51					406	0.86915				406	0.83933				406	0.46773				406	0.46411					406	0.94186				406	0.93606				406	9.06532e-07
		10.2	2448.79	10.2	60.002	39.75	2.64127		10.2	30.0003	10.225	3308.75					407	0.86885				407	0.83897				407	0.46685				407	0.46323					407	0.94172				407	0.9359				407	8.75991e-07
		10.225	2453.02	10.225	60.002	39.775	2.6535		10.225	30.0003	10.25	3309.87					408	0.86855				408	0.83861				408	0.46598				408	0.46236					408	0.94158				408	0.93575				408	8.4648e-07
		10.25	2457.87	10.25	60.002	39.8	2.69531		10.25	30.0003	10.275	3312.05					409	0.86825				409	0.83824				409	0.46511				409	0.46149					409	0.94144				409	0.9356				409	8.17962e-07
		10.275	2461.78	10.275	60.0018	39.825	2.66655		10.275	30.0003	10.3	3316.04					410	0.86795				410	0.83788				410	0.46424				410	0.46061					410	0.9413				410	0.93545				410	7.90406e-07
		10.3	2469.29	10.3	60.0018	39.85	2.6665		10.3	30.0003	10.325	3321.87					411	0.86765				411	0.83752				411	0.46337				411	0.45974					411	0.94116				411	0.93529				411	7.63777e-07
		10.325	2479.96	10.325	60.0018	39.875	2.66824		10.325	30.0003	10.35	3322.37					412	0.86735				412	0.83716				412	0.4625				412	0.45888					412	0.94103				412	0.93514				412	7.38046e-07
		10.35	2487.14	10.35	60.0018	39.9	2.67803		10.35	30.0003	10.375	3327.13					413	0.86705				413	0.8368				413	0.46164				413	0.45801					413	0.94089				413	0.93499				413	7.13182e-07
		10.375	2492.62	10.375	60.0018	39.925	2.72202		10.375	30.0003	10.4	3332.12					414	0.86675				414	0.83644				414	0.46077				414	0.45714					414	0.94075				414	0.93484				414	6.89155e-07
		10.4	2491.84	10.4	60.0018	39.95	2.72197		10.4	30.0003	10.425	3335.88					415	0.86645				415	0.83608				415	0.45991				415	0.45628					415	0.94061				415	0.93469				415	6.65938e-07
		10.425	2496.71	10.425	60.0018	39.975	2.72143		10.425	30.0003	10.45	3336.66					416	0.86615				416	0.83572				416	0.45905				416	0.45542					416	0.94047				416	0.93453				416	6.43502e-07
		10.45	2499.69	10.45	60.0018	40	2.71362		10.45	30.0003	10.475	3340.44					417	0.86585				417	0.83536				417	0.4582				417	0.45456					417	0.94033				417	0.93438				417	6.21823e-07
		10.475	2502.42	10.475	60.0018	40.025	2.70377		10.475	30.0003	10.5	3343.9					418	0.86555				418	0.835				418	0.45734				418	0.4537					418	0.94019				418	0.93423				418	6.00874e-07
		10.5	2507.01	10.5	60.0018	40.05	2.65933		10.5	30.0003	10.525	3348.12					419	0.86525				419	0.83464				419	0.45648				419	0.45284					419	0.94005				419	0.93408				419	5.80631e-07
		10.525	2508.11	10.525	60.0018	40.075	2.61949		10.525	30.0003	10.55	3351.55					420	0.86496				420	0.83428				420	0.45563				420	0.45199					420	0.93992				420	0.93392				420	5.6107e-07
		10.55	2515.32	10.55	60.0018	40.1	2.61939		10.55	30.0003	10.575	3353.03					421	0.86466				421	0.83392				421	0.45478				421	0.45113					421	0.93978				421	0.93377				421	5.42168e-07
		10.575	2516.85	10.575	60.0015	40.125	2.61914		10.575	30.0003	10.6	3353.27					422	0.86436				422	0.83356				422	0.45393				422	0.45028					422	0.93964				422	0.93362				422	5.23902e-07
		10.6	2519.28	10.6	60.0015	40.15	2.61898		10.6	30.0003	10.625	3357.53					423	0.86406				423	0.8332				423	0.45308				423	0.44943					423	0.9395				423	0.93347				423	5.06252e-07
		10.625	2521.72	10.625	60.0015	40.175	2.61642		10.625	30.0003	10.65	3359.53					424	0.86376				424	0.83284				424	0.45223				424	0.44858					424	0.93936				424	0.93332				424	4.89197e-07
		10.65	2529.32	10.65	60.0015	40.2	2.63769		10.65	30.0003	10.675	3361.33					425	0.86346				425	0.83248				425	0.45139				425	0.44773					425	0.93922				425	0.93317				425	4.72716e-07
		10.675	2533.52	10.675	60.0015	40.225	2.64948		10.675	30.0003	10.7	3365.46					426	0.86316				426	0.83212				426	0.45054				426	0.44689					426	0.93908				426	0.93301				426	4.56791e-07
		10.7	2539.68	10.7	60.0015	40.25	2.66171		10.7	30.0003	10.725	3367.82					427	0.86287				427	0.83176				427	0.4497				427	0.44604					427	0.93895				427	0.93286				427	4.41402e-07
		10.725	2543.43	10.725	60.0015	40.275	2.67386		10.725	30.0003	10.75	3371.22					428	0.86257				428	0.8314				428	0.44886				428	0.4452					428	0.93881				428	0.93271				428	4.26531e-07
		10.75	2548.43	10.75	60.0015	40.3	2.68575		10.75	30.0003	10.775	3367.39					429	0.86227				429	0.83104				429	0.44802				429	0.44436					429	0.93867				429	0.93256				429	4.12161e-07
		10.775	2552.68	10.775	60.0015	40.325	2.69642		10.775	30.0003	10.8	3369.73					430	0.86197				430	0.83068				430	0.44718				430	0.44352					430	0.93853				430	0.93241				430	3.98276e-07
		10.8	2562.05	10.8	60.0015	40.35	2.71269		10.8	30.0003	10.825	3371.04					431	0.86167				431	0.83033				431	0.44635				431	0.44268					431	0.93839				431	0.93225				431	3.84858e-07
		10.825	2565.2	10.825	60.0015	40.375	2.72849		10.825	30.0003	10.85	3373.15					432	0.86138				432	0.82997				432	0.44551				432	0.44185					432	0.93825				432	0.9321				432	3.71893e-07
		10.85	2568.49	10.85	60.0015	40.4	2.74443		10.85	30.0003	10.875	3373.55					433	0.86108				433	0.82961				433	0.44468				433	0.44101					433	0.93811				433	0.93195				433	3.59364e-07
		10.875	2566.03	10.875	60.0015	40.425	2.7632		10.875	30.0003	10.9	3374.34					434	0.86078				434	0.82925				434	0.44385				434	0.44018					434	0.93798				434	0.9318				434	3.47257e-07
		10.9	2571.03	10.9	60.0015	40.45	2.74742		10.9	30.0003	10.925	3375.07					435	0.86049				435	0.8289				435	0.44302				435	0.43935					435	0.93784				435	0.93165				435	3.35558e-07
		10.925	2573.29	10.925	60.0012	40.475	2.7615		10.925	30	10.95	3369.06					436	0.86019				436	0.82854				436	0.44219				436	0.43852					436	0.9377				436	0.9315				436	3.24253e-07
		10.95	2569.24	10.95	60.0012	40.5	2.77526		10.95	30	10.975	3366.05					437	0.85989				437	0.82818				437	0.44136				437	0.43769					437	0.93756				437	0.93134				437	3.13329e-07
		10.975	2565.77	10.975	60.0012	40.525	2.78932		10.975	30	11	3370.28					438	0.85959				438	0.82782				438	0.44054				438	0.43686					438	0.93742				438	0.93119				438	3.02773e-07
		11	2563.69	11	60.0012	40.55	2.80388		11	30	11.025	3374.4					439	0.8593				439	0.82747				439	0.43971				439	0.43604					439	0.93728				439	0.93104				439	2.92573e-07
		11.025	2565.28	11.025	60.0012	40.575	2.7785		11.025	30	11.05	3372.5					440	0.859				440	0.82711				440	0.43889				440	0.43521					440	0.93715				440	0.93089				440	2.82717e-07
		11.05	2567.28	11.05	60.0012	40.6	2.79166		11.05	30	11.075	3376.28					441	0.8587				441	0.82675				441	0.43807				441	0.43439					441	0.93701				441	0.93074				441	2.73192e-07
		11.075	2567.6	11.075	60.0012	40.625	2.80491		11.075	30	11.1	3378.86					442	0.85841				442	0.8264				442	0.43725				442	0.43357					442	0.93687				442	0.93059				442	2.63988e-07
		11.1	2569.31	11.1	60.0012	40.65	2.818		11.1	30	11.125	3382.24					443	0.85811				443	0.82604				443	0.43643				443	0.43275					443	0.93673				443	0.93044				443	2.55095e-07
		11.125	2568.92	11.125	60.0012	40.675	2.85526		11.125	30	11.15	3385.98					444	0.85781				444	0.82568				444	0.43562				444	0.43194					444	0.93659				444	0.93028				444	2.46501e-07
		11.15	2571.82	11.15	60.0012	40.7	2.84614		11.15	30	11.175	3382.71					445	0.85752				445	0.82533				445	0.4348				445	0.43112					445	0.93646				445	0.93013				445	2.38196e-07
		11.175	2575.68	11.175	60.0012	40.725	2.84821		11.175	30	11.2	3379.71					446	0.85722				446	0.82497				446	0.43399				446	0.43031					446	0.93632				446	0.92998				446	2.30171e-07
		11.2	2577.87	11.2	60.0012	40.75	2.86161		11.2	30	11.225	3379.93					447	0.85693				447	0.82462				447	0.43318				447	0.42949					447	0.93618				447	0.92983				447	2.22417e-07
		11.225	2580.92	11.225	60.0012	40.775	2.87437		11.225	30	11.25	3377.74					448	0.85663				448	0.82426				448	0.43237				448	0.42868					448	0.93604				448	0.92968				448	2.14924e-07
		11.25	2585.69	11.25	60.0012	40.8	2.90614		11.25	30	11.275	3377.71					449	0.85633				449	0.8239				449	0.43156				449	0.42787					449	0.9359				449	0.92953				449	2.07683e-07
		11.275	2590.25	11.275	60.0012	40.825	2.89449		11.275	30	11.3	3378.03					450	0.85604				450	0.82355				450	0.43075				450	0.42706					450	0.93576				450	0.92938				450	2.00687e-07
		11.3	2590.51	11.3	60.0012	40.85	2.8972		11.3	30	11.325	3379.05					451	0.85574				451	0.82319				451	0.42995				451	0.42626					451	0.93563				451	0.92922				451	1.93926e-07
		11.325	2592.84	11.325	60.0012	40.875	2.90314		11.325	30	11.35	3378.64					452	0.85545				452	0.82284				452	0.42914				452	0.42545					452	0.93549				452	0.92907				452	1.87392e-07
		11.35	2595.82	11.35	60.0012	40.9	2.9093		11.35	30	11.375	3377.09					453	0.85515				453	0.82248				453	0.42834				453	0.42465					453	0.93535				453	0.92892				453	1.81079e-07
		11.375	2596.85	11.375	60.001	40.925	2.92855		11.375	30	11.4	3373.48					454	0.85486				454	0.82213				454	0.42754				454	0.42385					454	0.93521				454	0.92877				454	1.74979e-07
		11.4	2600.89	11.4	60.001	40.95	2.93698		11.4	30	11.425	3370.94					455	0.85456				455	0.82177				455	0.42674				455	0.42305					455	0.93507				455	0.92862				455	1.69084e-07
		11.425	2608.63	11.425	60.001	40.975	2.93705		11.425	30	11.45	3368.74					456	0.85427				456	0.82142				456	0.42594				456	0.42225					456	0.93494				456	0.92847				456	1.63387e-07
		11.45	2611.43	11.45	60.001	41	2.93911		11.45	30	11.475	3369.68					457	0.85397				457	0.82107				457	0.42515				457	0.42145					457	0.9348				457	0.92832				457	1.57883e-07
		11.475	2620.42	11.475	60.001	41.025	2.9419		11.475	30	11.5	3369.85					458	0.85368				458	0.82071				458	0.42435				458	0.42065					458	0.93466				458	0.92817				458	1.52564e-07
		11.5	2626.1	11.5	60.001	41.05	2.95171		11.5	30	11.525	3365.51					459	0.85338				459	0.82036				459	0.42356				459	0.41986					459	0.93452				459	0.92802				459	1.47424e-07
		11.525	2626.92	11.525	60.001	41.075	2.9537		11.525	30	11.55	3363.59					460	0.85309				460	0.82				460	0.42276				460	0.41906					460	0.93439				460	0.92786				460	1.42458e-07
		11.55	2627.97	11.55	60.001	41.1	2.95692		11.55	30	11.575	3362.78					461	0.85279				461	0.81965				461	0.42197				461	0.41827					461	0.93425				461	0.92771				461	1.37658e-07
		11.575	2626.45	11.575	60.001	41.125	2.96173		11.575	30	11.6	3359.31					462	0.8525				462	0.8193				462	0.42119				462	0.41748					462	0.93411				462	0.92756				462	1.33021e-07
		11.6	2628.11	11.6	60.001	41.15	2.96784		11.6	30	11.625	3357.14					463	0.8522				463	0.81894				463	0.4204				463	0.41669					463	0.93397				463	0.92741				463	1.28539e-07
		11.625	2633.26	11.625	60.001	41.175	2.98111		11.625	30	11.65	3354.53					464	0.85191				464	0.81859				464	0.41961				464	0.41591					464	0.93383				464	0.92726				464	1.24209e-07
		11.65	2639.49	11.65	60.001	41.2	2.98511		11.65	30	11.675	3354.98					465	0.85161				465	0.81824				465	0.41883				465	0.41512					465	0.9337				465	0.92711				465	1.20024e-07
		11.675	2637.03	11.675	60.001	41.225	2.98721		11.675	30	11.7	3355.02					466	0.85132				466	0.81788				466	0.41804				466	0.41434					466	0.93356				466	0.92696				466	1.15981e-07
		11.7	2638.55	11.7	60.001	41.25	2.98927		11.7	30	11.725	3357.42					467	0.85103				467	0.81753				467	0.41726				467	0.41356					467	0.93342				467	0.92681				467	1.12073e-07
		11.725	2634.11	11.725	60.001	41.275	2.99651		11.725	30	11.75	3362.14					468	0.85073				468	0.81718				468	0.41648				468	0.41277					468	0.93328				468	0.92666				468	1.08298e-07
		11.75	2630.93	11.75	60.001	41.3	3.01984		11.75	30	11.775	3357.33					469	0.85044				469	0.81683				469	0.4157				469	0.41199					469	0.93315				469	0.92651				469	1.04649e-07
		11.775	2629.12	11.775	60.001	41.325	3.03005		11.775	30	11.8	3356.33					470	0.85014				470	0.81647				470	0.41493				470	0.41122					470	0.93301				470	0.92636				470	1.01124e-07
		11.8	2624.82	11.8	60.001	41.35	3.03014		11.8	30	11.825	3352.84					471	0.84985				471	0.81612				471	0.41415				471	0.41044					471	0.93287				471	0.9262				471	9.77168e-08
		11.825	2620.44	11.825	60.001	41.375	3.03026		11.825	30	11.85	3350.63					472	0.84956				472	0.81577				472	0.41338				472	0.40966					472	0.93273				472	0.92605				472	9.44247e-08
		11.85	2622.34	11.85	60.001	41.4	3.03135		11.85	30	11.875	3347.57					473	0.84926				473	0.81542				473	0.4126				473	0.40889					473	0.93259				473	0.9259				473	9.12436e-08
		11.875	2622.89	11.875	60.001	41.425	3.03819		11.875	30	11.9	3346.75					474	0.84897				474	0.81507				474	0.41183				474	0.40812					474	0.93246				474	0.92575				474	8.81697e-08
		11.9	2622.42	11.9	60.001	41.45	3.03608		11.9	30	11.925	3351.2					475	0.84868				475	0.81471				475	0.41106				475	0.40735					475	0.93232				475	0.9256				475	8.51993e-08
		11.925	2623.47	11.925	60.001	41.475	3.03609		11.925	30	11.95	3354.04					476	0.84838				476	0.81436				476	0.41029				476	0.40658					476	0.93218				476	0.92545				476	8.2329e-08
		11.95	2626.04	11.95	60.0007	41.5	3.03612		11.95	30	11.975	3354.81					477	0.84809				477	0.81401				477	0.40953				477	0.40581					477	0.93204				477	0.9253				477	7.95553e-08
		11.975	2629.52	11.975	60.0007	41.525	3.03693		11.975	30	12	3350.33					478	0.8478				478	0.81366				478	0.40876				478	0.40504					478	0.93191				478	0.92515				478	7.68752e-08
		12	2630.98	12	60.0007	41.55	3.05132		12	30	12.025	3353.77					479	0.84751				479	0.81331				479	0.408				479	0.40428					479	0.93177				479	0.925				479	7.42853e-08
		12.025	2641.3	12.025	60.0007	41.575	3.05075		12.025	30	12.05	3354.23					480	0.84721				480	0.81296				480	0.40723				480	0.40351					480	0.93163				480	0.92485				480	7.17827e-08
		12.05	2644.76	12.05	60.0007	41.6	3.05081		12.05	30	12.075	3353.71					481	0.84692				481	0.81261				481	0.40647				481	0.40275					481	0.93149				481	0.9247				481	6.93643e-08
		12.075	2647.57	12.075	60.0007	41.625	3.05201		12.075	30	12.1	3353.74					482	0.84663				482	0.81226				482	0.40571				482	0.40199					482	0.93136				482	0.92455				482	6.70275e-08
		12.1	2648.94	12.1	60.0007	41.65	3.06605		12.1	30	12.125	3353.12					483	0.84634				483	0.81191				483	0.40495				483	0.40123					483	0.93122				483	0.9244				483	6.47694e-08
		12.125	2654.11	12.125	60.0007	41.675	3.19311		12.125	30	12.15	3352.05					484	0.84604				484	0.81156				484	0.40419				484	0.40047					484	0.93108				484	0.92425				484	6.25873e-08
		12.15	2656.83	12.15	60.0007	41.7	3.21357		12.15	30	12.175	3354.93					485	0.84575				485	0.81121				485	0.40344				485	0.39972					485	0.93095				485	0.9241				485	6.04788e-08
		12.175	2659.05	12.175	60.0007	41.725	3.21385		12.175	30	12.2	3355.39					486	0.84546				486	0.81086				486	0.40268				486	0.39896					486	0.93081				486	0.92395				486	5.84413e-08
		12.2	2660.11	12.2	60.0007	41.75	3.21385		12.2	30	12.225	3357.26					487	0.84517				487	0.81051				487	0.40193				487	0.39821					487	0.93067				487	0.9238				487	5.64724e-08
		12.225	2658.78	12.225	60.0007	41.775	3.21415		12.225	30	12.25	3355.39					488	0.84488				488	0.81016				488	0.40118				488	0.39746					488	0.93053				488	0.92365				488	5.45699e-08
		12.25	2660.52	12.25	60.0007	41.8	3.21555		12.25	30	12.275	3356.98					489	0.84458				489	0.80981				489	0.40043				489	0.39671					489	0.9304				489	0.9235				489	5.27315e-08
		12.275	2659.78	12.275	60.0007	41.825	3.21174		12.275	30	12.3	3359.43					490	0.84429				490	0.80946				490	0.39968				490	0.39596					490	0.93026				490	0.92334				490	5.0955e-08
		12.3	2660.42	12.3	60.0007	41.85	3.21295		12.3	30	12.325	3356.84					491	0.844				491	0.80911				491	0.39893				491	0.39521					491	0.93012				491	0.92319				491	4.92383e-08
		12.325	2665.41	12.325	60.0007	41.875	3.25884		12.325	30	12.35	3358.06					492	0.84371				492	0.80876				492	0.39819				492	0.39446					492	0.92998				492	0.92304				492	4.75795e-08
		12.35	2666.55	12.35	60.0007	41.9	3.25975		12.35	30	12.375	3361.01					493	0.84342				493	0.80841				493	0.39744				493	0.39372					493	0.92985				493	0.92289				493	4.59766e-08
		12.375	2665.8	12.375	60.0007	41.925	3.26056		12.375	30	12.4	3363.51					494	0.84313				494	0.80806				494	0.3967				494	0.39297					494	0.92971				494	0.92274				494	4.44277e-08
		12.4	2665.51	12.4	60.0007	41.95	3.26235		12.4	30	12.425	3364.64					495	0.84283				495	0.80771				495	0.39596				495	0.39223					495	0.92957				495	0.92259				495	4.29309e-08
		12.425	2659.75	12.425	60.0007	41.975	3.26447		12.425	30	12.45	3360.28					496	0.84254				496	0.80737				496	0.39522				496	0.39149					496	0.92944				496	0.92244				496	4.14846e-08
		12.45	2655.74	12.45	60.0007	42	3.2687		12.45	30	12.475	3356.68					497	0.84225				497	0.80702				497	0.39448				497	0.39075					497	0.9293				497	0.92229				497	4.0087e-08
		12.475	2653.8	12.475	60.0007	42.025	3.27212		12.475	30	12.5	3359.77					498	0.84196				498	0.80667				498	0.39374				498	0.39001					498	0.92916				498	0.92214				498	3.87365e-08
		12.5	2647.94	12.5	60.0007	42.05	3.29327		12.5	30	12.525	3360.73					499	0.84167				499	0.80632				499	0.39301				499	0.38928					499	0.92902				499	0.92199				499	3.74315e-08
		12.525	2644.44	12.525	60.0007	42.075	3.28565		12.525	30	12.55	3360.18					500	0.84138				500	0.80597				500	0.39227				500	0.38854					500	0.92889				500	0.92184				500	3.61704e-08
		12.55	2641.08	12.55	60.0007	42.1	3.28572		12.55	30	12.575	3359.88					501	0.84109				501	0.80563				501	0.39154				501	0.38781					501	0.92875				501	0.92169				501	3.49519e-08
		12.575	2638.45	12.575	60.0007	42.125	3.28276		12.575	30	12.6	3359.67					502	0.8408				502	0.80528				502	0.3908				502	0.38707					502	0.92861				502	0.92154				502	3.37744e-08
		12.6	2631.65	12.6	60.0007	42.15	3.28448		12.6	30	12.625	3360.41					503	0.84051				503	0.80493				503	0.39007				503	0.38634					503	0.92848				503	0.92139				503	3.26365e-08
		12.625	2632.3	12.625	60.0007	42.175	3.31571		12.625	30	12.65	3361.42					504	0.84022				504	0.80458				504	0.38934				504	0.38561					504	0.92834				504	0.92124				504	3.1537e-08
		12.65	2630.83	12.65	60.0007	42.2	3.29133		12.65	30	12.675	3362.95					505	0.83993				505	0.80424				505	0.38862				505	0.38488					505	0.9282				505	0.92109				505	3.04745e-08
		12.675	2630.18	12.675	60.0005	42.225	3.29136		12.675	30	12.7	3363.57					506	0.83964				506	0.80389				506	0.38789				506	0.38416					506	0.92807				506	0.92094				506	2.94479e-08
		12.7	2629.34	12.7	60.0005	42.25	3.29126		12.7	30	12.725	3361.87					507	0.83935				507	0.80354				507	0.38716				507	0.38343					507	0.92793				507	0.92079				507	2.84558e-08
		12.725	2628.57	12.725	60.0005	42.275	3.29151		12.725	30	12.75	3364.87					508	0.83906				508	0.8032				508	0.38644				508	0.38271					508	0.92779				508	0.92064				508	2.74971e-08
		12.75	2632.46	12.75	60.0005	42.3	3.25608		12.75	30	12.775	3364.87					509	0.83877				509	0.80285				509	0.38572				509	0.38198					509	0.92765				509	0.92049				509	2.65708e-08
		12.775	2635.08	12.775	60.0005	42.325	3.23362		12.775	30	12.8	3367.71					510	0.83848				510	0.8025				510	0.385				510	0.38126					510	0.92752				510	0.92034				510	2.56756e-08
		12.8	2635.25	12.8	60.0005	42.35	3.23341		12.8	30	12.825	3369.07					511	0.83819				511	0.80216				511	0.38428				511	0.38054					511	0.92738				511	0.92019				511	2.48106e-08
		12.825	2640.86	12.825	60.0005	42.375	3.23321		12.825	30	12.85	3371.24					512	0.8379				512	0.80181				512	0.38356				512	0.37982					512	0.92724				512	0.92004				512	2.39748e-08
		12.85	2644.16	12.85	60.0005	42.4	3.23002		12.85	30	12.875	3372.7					513	0.83761				513	0.80147				513	0.38284				513	0.37911					513	0.92711				513	0.91989				513	2.31671e-08
		12.875	2641.39	12.875	60.0005	42.425	3.22673		12.875	30	12.9	3371.25					514	0.83732				514	0.80112				514	0.38213				514	0.37839					514	0.92697				514	0.91974				514	2.23866e-08
		12.9	2643.8	12.9	60.0005	42.45	3.2186		12.9	30	12.925	3373.39					515	0.83703				515	0.80078				515	0.38141				515	0.37768					515	0.92683				515	0.9196				515	2.16324e-08
		12.925	2649.49	12.925	60.0005	42.475	3.2178		12.925	30	12.95	3375.78					516	0.83674				516	0.80043				516	0.3807				516	0.37696					516	0.9267				516	0.91945				516	2.09036e-08
		12.95	2649.85	12.95	60.0005	42.5	3.21695		12.95	30	12.975	3378.41					517	0.83645				517	0.80009				517	0.37999				517	0.37625					517	0.92656				517	0.9193				517	2.01994e-08
		12.975	2651.95	12.975	60.0005	42.525	3.21668		12.975	30	13	3380.17					518	0.83617				518	0.79974				518	0.37928				518	0.37554					518	0.92642				518	0.91915				518	1.95189e-08
		13	2655.76	13	60.0005	42.55	3.17992		13	30	13.025	3382.1					519	0.83588				519	0.7994				519	0.37857				519	0.37483					519	0.92629				519	0.919				519	1.88613e-08
		13.025	2657.52	13.025	60.0005	42.575	3.18297		13.025	30	13.05	3383.33					520	0.83559				520	0.79905				520	0.37786				520	0.37412					520	0.92615				520	0.91885				520	1.82258e-08
		13.05	2653.54	13.05	60.0005	42.6	3.18279		13.05	30	13.075	3381.46					521	0.8353				521	0.79871				521	0.37715				521	0.37342					521	0.92601				521	0.9187				521	1.76118e-08
		13.075	2658.05	13.075	60.0005	42.625	3.18261		13.075	30	13.1	3386.42					522	0.83501				522	0.79836				522	0.37645				522	0.37271					522	0.92588				522	0.91855				522	1.70185e-08
		13.1	2660.26	13.1	60.0005	42.65	3.18385		13.1	30	13.125	3391.48					523	0.83472				523	0.79802				523	0.37574				523	0.37201					523	0.92574				523	0.9184				523	1.64452e-08
		13.125	2663.24	13.125	60.0005	42.675	3.19522		13.125	30	13.15	3392.52					524	0.83443				524	0.79767				524	0.37504				524	0.3713					524	0.9256				524	0.91825				524	1.58911e-08
		13.15	2661.77	13.15	60.0005	42.7	3.25221		13.15	30	13.175	3394.26					525	0.83415				525	0.79733				525	0.37434				525	0.3706					525	0.92547				525	0.9181				525	1.53558e-08
		13.175	2664.39	13.175	60.0005	42.725	3.24661		13.175	30	13.2	3396.02					526	0.83386				526	0.79698				526	0.37364				526	0.3699					526	0.92533				526	0.91795				526	1.48384e-08
		13.2	2666	13.2	60.0005	42.75	3.24097		13.2	30	13.225	3400.16					527	0.83357				527	0.79664				527	0.37294				527	0.3692					527	0.92519				527	0.9178				527	1.43385e-08
		13.225	2667.58	13.225	60.0005	42.775	3.23519		13.225	30	13.25	3399.57					528	0.83328				528	0.7963				528	0.37224				528	0.36851					528	0.92506				528	0.91765				528	1.38555e-08
		13.25	2667.5	13.25	60.0005	42.8	3.22112		13.25	30	13.275	3400.62					529	0.83299				529	0.79595				529	0.37155				529	0.36781					529	0.92492				529	0.9175				529	1.33887e-08
		13.275	2669.75	13.275	60.0005	42.825	3.23195		13.275	30	13.3	3402.37					530	0.83271				530	0.79561				530	0.37085				530	0.36712					530	0.92478				530	0.91735				530	1.29376e-08
		13.3	2668.26	13.3	60.0005	42.85	3.23191		13.3	30	13.325	3404.53					531	0.83242				531	0.79527				531	0.37016				531	0.36642					531	0.92465				531	0.9172				531	1.25018e-08
		13.325	2667.23	13.325	60.0005	42.875	3.23191		13.325	30	13.35	3405.17					532	0.83213				532	0.79492				532	0.36947				532	0.36573					532	0.92451				532	0.91705				532	1.20806e-08
		13.35	2665.84	13.35	60.0005	42.9	3.23191		13.35	30	13.375	3406.82					533	0.83184				533	0.79458				533	0.36878				533	0.36504					533	0.92438				533	0.91691				533	1.16736e-08
		13.375	2665.45	13.375	60.0005	42.925	3.2312		13.375	30	13.4	3406.1					534	0.83156				534	0.79424				534	0.36809				534	0.36435					534	0.92424				534	0.91676				534	1.12803e-08
		13.4	2666.77	13.4	60.0005	42.95	3.22567		13.4	30	13.425	3408.77					535	0.83127				535	0.7939				535	0.3674				535	0.36366					535	0.9241				535	0.91661				535	1.09003e-08
		13.425	2672.66	13.425	60.0005	42.975	3.22972		13.425	30	13.45	3411.16					536	0.83098				536	0.79355				536	0.36671				536	0.36297					536	0.92397				536	0.91646				536	1.05331e-08
		13.45	2677.25	13.45	60.0005	43	3.23784		13.45	30	13.475	3412					537	0.8307				537	0.79321				537	0.36603				537	0.36229					537	0.92383				537	0.91631				537	1.01782e-08
		13.475	2679.33	13.475	60.0005	43.025	3.24567		13.475	30	13.5	3411.95					538	0.83041				538	0.79287				538	0.36534				538	0.3616					538	0.92369				538	0.91616				538	9.83532e-09
		13.5	2678.43	13.5	60.0005	43.05	3.28961		13.5	30	13.525	3414.01					539	0.83012				539	0.79253				539	0.36466				539	0.36092					539	0.92356				539	0.91601				539	9.50397e-09
		13.525	2681.69	13.525	60.0005	43.075	3.24746		13.525	30	13.55	3413.12					540	0.82983				540	0.79219				540	0.36398				540	0.36024					540	0.92342				540	0.91586				540	9.18379e-09
		13.55	2685.96	13.55	60.0005	43.1	3.2474		13.55	30	13.575	3414.92					541	0.82955				541	0.79184				541	0.3633				541	0.35956					541	0.92329				541	0.91571				541	8.87439e-09
		13.575	2690.2	13.575	60.0005	43.125	3.24745		13.575	30	13.6	3413.42					542	0.82926				542	0.7915				542	0.36262				542	0.35888					542	0.92315				542	0.91556				542	8.57542e-09
		13.6	2694.78	13.6	60.0005	43.15	3.24733		13.6	30	13.625	3411.28					543	0.82898				543	0.79116				543	0.36194				543	0.3582					543	0.92301				543	0.91541				543	8.28652e-09
		13.625	2702.26	13.625	60.0005	43.175	3.25464		13.625	30	13.65	3409.79					544	0.82869				544	0.79082				544	0.36126				544	0.35753					544	0.92288				544	0.91526				544	8.00735e-09
		13.65	2705.59	13.65	60.0005	43.2	3.2524		13.65	30	13.675	3409.36					545	0.8284				545	0.79048				545	0.36059				545	0.35685					545	0.92274				545	0.91512				545	7.73759e-09
		13.675	2703.76	13.675	60.0005	43.225	3.2486		13.675	30	13.7	3411.52					546	0.82812				546	0.79014				546	0.35991				546	0.35618					546	0.9226				546	0.91497				546	7.47691e-09
		13.7	2704.38	13.7	60.0005	43.25	3.24523		13.7	30	13.725	3410.11					547	0.82783				547	0.7898				547	0.35924				547	0.3555					547	0.92247				547	0.91482				547	7.22502e-09
		13.725	2710.7	13.725	60.0005	43.275	3.24181		13.725	30	13.75	3408.73					548	0.82754				548	0.78946				548	0.35857				548	0.35483					548	0.92233				548	0.91467				548	6.98161e-09
		13.75	2716.66	13.75	60.0005	43.3	3.2875		13.75	30	13.775	3409.68					549	0.82726				549	0.78912				549	0.3579				549	0.35416					549	0.9222				549	0.91452				549	6.7464e-09
		13.775	2718.03	13.775	60.0003	43.325	3.27247		13.775	30	13.8	3411.36					550	0.82697				550	0.78878				550	0.35723				550	0.35349					550	0.92206				550	0.91437				550	6.51912e-09
		13.8	2722.69	13.8	60.0003	43.35	3.27264		13.8	30	13.825	3411.25					551	0.82669				551	0.78844				551	0.35656				551	0.35282					551	0.92192				551	0.91422				551	6.29949e-09
		13.825	2726.66	13.825	60.0003	43.375	3.27275		13.825	30	13.85	3411.53					552	0.8264				552	0.7881				552	0.35589				552	0.35216					552	0.92179				552	0.91407				552	6.08727e-09
		13.85	2729.37	13.85	60.0003	43.4	3.2727		13.85	30	13.875	3414.3					553	0.82612				553	0.78776				553	0.35523				553	0.35149					553	0.92165				553	0.91393				553	5.88219e-09
		13.875	2733.47	13.875	60.0003	43.425	3.35119		13.875	30	13.9	3412.3					554	0.82583				554	0.78742				554	0.35456				554	0.35083					554	0.92152				554	0.91378				554	5.68402e-09
		13.9	2738.78	13.9	60.0003	43.45	3.34855		13.9	30	13.925	3410.42					555	0.82555				555	0.78708				555	0.3539				555	0.35017					555	0.92138				555	0.91363				555	5.49253e-09
		13.925	2738.93	13.925	60.0003	43.475	3.33998		13.925	30	13.95	3410.3					556	0.82526				556	0.78674				556	0.35324				556	0.3495					556	0.92124				556	0.91348				556	5.30749e-09
		13.95	2739.97	13.95	60.0003	43.5	3.32671		13.95	30	13.975	3410					557	0.82498				557	0.7864				557	0.35258				557	0.34884					557	0.92111				557	0.91333				557	5.12868e-09
		13.975	2742.02	13.975	60.0003	43.525	3.31369		13.975	30	14	3411.56					558	0.82469				558	0.78606				558	0.35192				558	0.34819					558	0.92097				558	0.91318				558	4.9559e-09
		14	2742.42	14	60.0003	43.55	3.3003		14	30	14.025	3411.05					559	0.82441				559	0.78572				559	0.35126				559	0.34753					559	0.92084				559	0.91303				559	4.78894e-09
		14.025	2736.38	14.025	60.0003	43.575	3.29425		14.025	30	14.05	3413.61					560	0.82412				560	0.78538				560	0.3506				560	0.34687					560	0.9207				560	0.91288				560	4.6276e-09
		14.05	2738.69	14.05	60.0003	43.6	3.29177		14.05	30	14.075	3411.11					561	0.82384				561	0.78504				561	0.34995				561	0.34622					561	0.92056				561	0.91274				561	4.4717e-09
		14.075	2738.4	14.075	60.0003	43.625	3.28939		14.075	30	14.1	3410.89					562	0.82355				562	0.7847				562	0.34929				562	0.34556					562	0.92043				562	0.91259				562	4.32105e-09
		14.1	2733.07	14.1	60.0003	43.65	3.28694		14.1	30	14.125	3411.83					563	0.82327				563	0.78436				563	0.34864				563	0.34491					563	0.92029				563	0.91244				563	4.17548e-09
		14.125	2733.14	14.125	60.0003	43.675	3.29185		14.125	30	14.15	3410.42					564	0.82298				564	0.78403				564	0.34799				564	0.34426					564	0.92016				564	0.91229				564	4.03481e-09
		14.15	2734.43	14.15	60.0003	43.7	3.28234		14.15	30	14.175	3409.12					565	0.8227				565	0.78369				565	0.34734				565	0.34361					565	0.92002				565	0.91214				565	3.89888e-09
		14.175	2735.78	14.175	60.0003	43.725	3.27924		14.175	30	14.2	3410.9					566	0.82242				566	0.78335				566	0.34669				566	0.34296					566	0.91989				566	0.91199				566	3.76753e-09
		14.2	2737.69	14.2	60.0003	43.75	3.27618		14.2	30	14.225	3412.42					567	0.82213				567	0.78301				567	0.34604				567	0.34231					567	0.91975				567	0.91185				567	3.6406e-09
		14.225	2737	14.225	60.0003	43.775	3.27306		14.225	30	14.25	3414.53					568	0.82185				568	0.78267				568	0.34539				568	0.34166					568	0.91961				568	0.9117				568	3.51795e-09
		14.25	2737.27	14.25	60.0003	43.8	3.27471		14.25	30	14.275	3416.2					569	0.82156				569	0.78234				569	0.34475				569	0.34102					569	0.91948				569	0.91155				569	3.39943e-09
		14.275	2742.98	14.275	60.0003	43.825	3.2582		14.275	30	14.3	3414.49					570	0.82128				570	0.782				570	0.3441				570	0.34037					570	0.91934				570	0.9114				570	3.28491e-09
		14.3	2738.72	14.3	60.0003	43.85	3.26171		14.3	30	14.325	3416.11					571	0.821				571	0.78166				571	0.34346				571	0.33973					571	0.91921				571	0.91125				571	3.17424e-09
		14.325	2740.89	14.325	60.0003	43.875	3.27137		14.325	30	14.35	3415.53					572	0.82071				572	0.78132				572	0.34282				572	0.33909					572	0.91907				572	0.9111				572	3.0673e-09
		14.35	2744.3	14.35	60.0003	43.9	3.28071		14.35	30	14.375	3417.94					573	0.82043				573	0.78099				573	0.34218				573	0.33845					573	0.91894				573	0.91096				573	2.96397e-09
		14.375	2748.59	14.375	60.0003	43.925	3.31096		14.375	30	14.4	3420.68					574	0.82015				574	0.78065				574	0.34154				574	0.33781					574	0.9188				574	0.91081				574	2.86411e-09
		14.4	2750.24	14.4	60.0003	43.95	3.33399		14.4	30	14.425	3423.08					575	0.81986				575	0.78031				575	0.3409				575	0.33717					575	0.91867				575	0.91066				575	2.76762e-09
		14.425	2755.07	14.425	60.0003	43.975	3.33399		14.425	30	14.45	3420.58					576	0.81958				576	0.77998				576	0.34026				576	0.33654					576	0.91853				576	0.91051				576	2.67438e-09
		14.45	2755.98	14.45	60.0003	44	3.34056		14.45	30	14.475	3421.47					577	0.8193				577	0.77964				577	0.33962				577	0.3359					577	0.91839				577	0.91036				577	2.58428e-09
		14.475	2757.49	14.475	60.0003	44.025	3.35019		14.475	30	14.5	3421.84					578	0.81901				578	0.7793				578	0.33899				578	0.33526					578	0.91826				578	0.91021				578	2.49722e-09
		14.5	2760.44	14.5	60.0003	44.05	3.38734		14.5	30	14.525	3423.91					579	0.81873				579	0.77897				579	0.33835				579	0.33463					579	0.91812				579	0.91007				579	2.41309e-09
		14.525	2766.93	14.525	60.0003	44.075	3.41041		14.525	30	14.55	3424.53					580	0.81845				580	0.77863				580	0.33772				580	0.334					580	0.91799				580	0.90992				580	2.33179e-09
		14.55	2770.01	14.55	60.0003	44.1	3.41064		14.55	30	14.575	3426.77					581	0.81817				581	0.7783				581	0.33709				581	0.33337					581	0.91785				581	0.90977				581	2.25324e-09
		14.575	2770.48	14.575	60.0003	44.125	3.41223		14.575	30	14.6	3428.08					582	0.81788				582	0.77796				582	0.33646				582	0.33274					582	0.91772				582	0.90962				582	2.17733e-09
		14.6	2772.85	14.6	60.0003	44.15	3.41183		14.6	30	14.625	3428.62					583	0.8176				583	0.77763				583	0.33583				583	0.33211					583	0.91758				583	0.90947				583	2.10397e-09
		14.625	2776.82	14.625	60.0003	44.175	3.39756		14.625	30	14.65	3429.11					584	0.81732				584	0.77729				584	0.3352				584	0.33148					584	0.91745				584	0.90933				584	2.03309e-09
		14.65	2777.56	14.65	60.0003	44.2	3.36694		14.65	30	14.675	3429.37					585	0.81704				585	0.77696				585	0.33458				585	0.33086					585	0.91731				585	0.90918				585	1.9646e-09
		14.675	2779.38	14.675	60.0003	44.225	3.36689		14.675	30	14.7	3431.61					586	0.81675				586	0.77662				586	0.33395				586	0.33023					586	0.91718				586	0.90903				586	1.89841e-09
		14.7	2789.83	14.7	60.0003	44.25	3.36672		14.7	30	14.725	3431.11					587	0.81647				587	0.77629				587	0.33333				587	0.32961					587	0.91704				587	0.90888				587	1.83446e-09
		14.725	2794.34	14.725	60.0003	44.275	3.36659		14.725	30	14.75	3432.62					588	0.81619				588	0.77595				588	0.3327				588	0.32899					588	0.91691				588	0.90873				588	1.77265e-09
		14.75	2794.27	14.75	60.0003	44.3	3.35473		14.75	30	14.775	3430.1					589	0.81591				589	0.77562				589	0.33208				589	0.32836					589	0.91677				589	0.90859				589	1.71293e-09
		14.775	2792.28	14.775	60.0003	44.325	3.31722		14.775	30	14.8	3431.01					590	0.81563				590	0.77528				590	0.33146				590	0.32774					590	0.91663				590	0.90844				590	1.65523e-09
		14.8	2795.56	14.8	60.0003	44.35	3.31719		14.8	30	14.825	3431.16					591	0.81534				591	0.77495				591	0.33084				591	0.32712					591	0.9165				591	0.90829				591	1.59946e-09
		14.825	2796.04	14.825	60.0003	44.375	3.31706		14.825	30	14.85	3430.55					592	0.81506				592	0.77461				592	0.33022				592	0.32651					592	0.91636				592	0.90814				592	1.54558e-09
		14.85	2799.81	14.85	60.0003	44.4	3.31693		14.85	30	14.875	3434.61					593	0.81478				593	0.77428				593	0.3296				593	0.32589					593	0.91623				593	0.90799				593	1.49351e-09
		14.875	2804.68	14.875	60.0003	44.425	3.31678		14.875	30	14.9	3434.61					594	0.8145				594	0.77394				594	0.32899				594	0.32527					594	0.91609				594	0.90785				594	1.44319e-09
		14.9	2803.84	14.9	60.0003	44.45	3.26484		14.9	30	14.925	3435.58					595	0.81422				595	0.77361				595	0.32837				595	0.32466					595	0.91596				595	0.9077				595	1.39457e-09
		14.925	2806.9	14.925	60.0003	44.475	3.26399		14.925	30	14.95	3435.32					596	0.81394				596	0.77328				596	0.32776				596	0.32405					596	0.91582				596	0.90755				596	1.34759e-09
		14.95	2807.97	14.95	60.0003	44.5	3.26315		14.95	30	14.975	3432.97					597	0.81366				597	0.77294				597	0.32715				597	0.32343					597	0.91569				597	0.9074				597	1.30219e-09
		14.975	2809.58	14.975	60.0003	44.525	3.26241		14.975	30	15	3429.9					598	0.81337				598	0.77261				598	0.32653				598	0.32282					598	0.91555				598	0.90726				598	1.25832e-09
		15	2814.68	15	60.0003	44.55	3.25496		15	30	15.025	3426.8					599	0.81309				599	0.77228				599	0.32592				599	0.32221					599	0.91542				599	0.90711				599	1.21593e-09
		15.025	2822.66	15.025	60.0003	44.575	3.20145		15.025	30	15.05	3422.42					600	0.81281				600	0.77194				600	0.32531				600	0.32161					600	0.91528				600	0.90696				600	1.17496e-09
		15.05	2833.59	15.05	60.0003	44.6	3.20637		15.05	30	15.075	3419.88					601	0.81253				601	0.77161				601	0.32471				601	0.321					601	0.91515				601	0.90681				601	1.13538e-09
		15.075	2836.75	15.075	60.0003	44.625	3.21182		15.075	30	15.1	3419.11					602	0.81225				602	0.77128				602	0.3241				602	0.32039					602	0.91501				602	0.90667				602	1.09713e-09
		15.1	2842.58	15.1	60.0003	44.65	3.21722		15.1	30	15.125	3415.04					603	0.81197				603	0.77095				603	0.32349				603	0.31979					603	0.91488				603	0.90652				603	1.06017e-09
		15.125	2847.67	15.125	60.0003	44.675	3.22427		15.125	30	15.15	3414.29					604	0.81169				604	0.77061				604	0.32289				604	0.31918					604	0.91474				604	0.90637				604	1.02445e-09
		15.15	2854.14	15.15	60.0003	44.7	3.21513		15.15	30	15.175	3414.78					605	0.81141				605	0.77028				605	0.32228				605	0.31858					605	0.91461				605	0.90622				605	9.89938e-10
		15.175	2854.11	15.175	60.0003	44.725	3.23402		15.175	30	15.2	3414.81					606	0.81113				606	0.76995				606	0.32168				606	0.31798					606	0.91447				606	0.90608				606	9.56587e-10
		15.2	2853.73	15.2	60.0003	44.75	3.25305		15.2	30	15.225	3412.47					607	0.81085				607	0.76962				607	0.32108				607	0.31738					607	0.91434				607	0.90593				607	9.2436e-10
		15.225	2853.58	15.225	60.0003	44.775	3.272		15.225	30	15.25	3411.29					608	0.81057				608	0.76928				608	0.32048				608	0.31678					608	0.9142				608	0.90578				608	8.93219e-10
		15.25	2857.27	15.25	60.0003	44.8	3.31205		15.25	30	15.275	3411.83					609	0.81029				609	0.76895				609	0.31988				609	0.31618					609	0.91407				609	0.90563				609	8.63127e-10
		15.275	2860.96	15.275	60.0003	44.825	3.29859		15.275	30	15.3	3410.61					610	0.81001				610	0.76862				610	0.31928				610	0.31558					610	0.91393				610	0.90549				610	8.34049e-10
		15.3	2859.65	15.3	60.0003	44.85	3.30636		15.3	30	15.325	3409.99					611	0.80973				611	0.76829				611	0.31868				611	0.31499					611	0.9138				611	0.90534				611	8.0595e-10
		15.325	2866.73	15.325	60.0003	44.875	3.31883		15.325	30	15.35	3411.53					612	0.80945				612	0.76796				612	0.31809				612	0.31439					612	0.91366				612	0.90519				612	7.78798e-10
		15.35	2864.38	15.35	60.0003	44.9	3.33129		15.35	30	15.375	3409.54					613	0.80917				613	0.76763				613	0.31749				613	0.3138					613	0.91353				613	0.90504				613	7.52561e-10
		15.375	2866.02	15.375	60.0003	44.925	3.38132		15.375	30	15.4	3410.27					614	0.80889				614	0.7673				614	0.3169				614	0.3132					614	0.91339				614	0.9049				614	7.27207e-10
		15.4	2868.66	15.4	60.0003	44.95	3.39084		15.4	30	15.425	3412.44					615	0.80861				615	0.76696				615	0.31631				615	0.31261					615	0.91326				615	0.90475				615	7.02708e-10
		15.425	2871.62	15.425	60.0003	44.975	3.39095		15.425	30	15.45	3413.82					616	0.80833				616	0.76663				616	0.31572				616	0.31202					616	0.91313				616	0.9046				616	6.79034e-10
		15.45	2874.42	15.45	60.0003	45	3.39101		15.45	30	15.475	3414.36					617	0.80805				617	0.7663				617	0.31513				617	0.31143					617	0.91299				617	0.90445				617	6.56158e-10
		15.475	2878.65	15.475	60.0003	45.025	3.39105		15.475	30	15.5	3414.39					618	0.80778				618	0.76597				618	0.31454				618	0.31084					618	0.91286				618	0.90431				618	6.34052e-10
		15.5	2883.41	15.5	60.0003	45.05	3.39163		15.5	30	15.525	3414.78					619	0.8075				619	0.76564				619	0.31395				619	0.31026					619	0.91272				619	0.90416				619	6.12691e-10
		15.525	2888.49	15.525	60.0003	45.075	3.37934		15.525	30	15.55	3416.59					620	0.80722				620	0.76531				620	0.31336				620	0.30967					620	0.91259				620	0.90401				620	5.9205e-10
		15.55	2893.95	15.55	60.0003	45.1	3.38595		15.55	30	15.575	3419.08					621	0.80694				621	0.76498				621	0.31278				621	0.30909					621	0.91245				621	0.90387				621	5.72104e-10
		15.575	2893.97	15.575	60.0003	45.125	3.3933		15.575	30	15.6	3418.96					622	0.80666				622	0.76465				622	0.31219				622	0.3085					622	0.91232				622	0.90372				622	5.5283e-10
		15.6	2898.28	15.6	60.0003	45.15	3.4007		15.6	30	15.625	3418.6					623	0.80638				623	0.76432				623	0.31161				623	0.30792					623	0.91218				623	0.90357				623	5.34206e-10
		15.625	2901.59	15.625	60.0003	45.175	3.41754		15.625	30	15.65	3418.41					624	0.8061				624	0.76399				624	0.31102				624	0.30734					624	0.91205				624	0.90342				624	5.16209e-10
		15.65	2904.48	15.65	60.0003	45.2	3.44103		15.65	30	15.675	3418.36					625	0.80582				625	0.76366				625	0.31044				625	0.30676					625	0.91191				625	0.90328				625	4.98818e-10
		15.675	2906.97	15.675	60.0003	45.225	3.44507		15.675	30	15.7	3417.68					626	0.80555				626	0.76333				626	0.30986				626	0.30618					626	0.91178				626	0.90313				626	4.82013e-10
		15.7	2908.78	15.7	60.0003	45.25	3.45108		15.7	30	15.725	3418.93					627	0.80527				627	0.763				627	0.30928				627	0.3056					627	0.91164				627	0.90298				627	4.65774e-10
		15.725	2908.09	15.725	60.0003	45.275	3.45739		15.725	30	15.75	3423.09					628	0.80499				628	0.76268				628	0.3087				628	0.30502					628	0.91151				628	0.90284				628	4.50083e-10
		15.75	2912.09	15.75	60.0003	45.3	3.47354		15.75	30	15.775	3420.69					629	0.80471				629	0.76235				629	0.30813				629	0.30445					629	0.91138				629	0.90269				629	4.34919e-10
		15.775	2918.27	15.775	60.0003	45.325	3.45609		15.775	30	15.8	3421.38					630	0.80443				630	0.76202				630	0.30755				630	0.30387					630	0.91124				630	0.90254				630	4.20267e-10
		15.8	2921.63	15.8	60.0003	45.35	3.45675		15.8	30	15.825	3423.45					631	0.80416				631	0.76169				631	0.30698				631	0.3033					631	0.91111				631	0.9024				631	4.06109e-10
		15.825	2921.35	15.825	60.0003	45.375	3.45997		15.825	30	15.85	3421.13					632	0.80388				632	0.76136				632	0.3064				632	0.30272					632	0.91097				632	0.90225				632	3.92427e-10
		15.85	2925.03	15.85	60.0003	45.4	3.46307		15.85	30	15.875	3420.56					633	0.8036				633	0.76103				633	0.30583				633	0.30215					633	0.91084				633	0.9021				633	3.79206e-10
		15.875	2928.39	15.875	60.0003	45.425	3.47248		15.875	30	15.9	3421.67					634	0.80332				634	0.7607				634	0.30526				634	0.30158					634	0.9107				634	0.90196				634	3.66431e-10
		15.9	2925.95	15.9	60.0003	45.45	3.4396		15.9	30	15.925	3422.57					635	0.80305				635	0.76038				635	0.30469				635	0.30101					635	0.91057				635	0.90181				635	3.54086e-10
		15.925	2929.6	15.925	60.0003	45.475	3.43965		15.925	30	15.95	3425					636	0.80277				636	0.76005				636	0.30412				636	0.30044					636	0.91043				636	0.90166				636	3.42157e-10
		15.95	2930.16	15.95	60.0003	45.5	3.44497		15.95	30	15.975	3429.77					637	0.80249				637	0.75972				637	0.30355				637	0.29988					637	0.9103				637	0.90152				637	3.3063e-10
		15.975	2935.83	15.975	60.0003	45.525	3.45278		15.975	30	16	3431.52					638	0.80221				638	0.75939				638	0.30298				638	0.29931					638	0.91017				638	0.90137				638	3.19491e-10
		16	2941.2	16	60	45.55	3.48005		16	30	16.025	3436.03					639	0.80194				639	0.75906				639	0.30241				639	0.29874					639	0.91003				639	0.90122				639	3.08728e-10
		16.025	2943.05	16.025	60	45.575	3.44728		16.025	30	16.05	3436.43					640	0.80166				640	0.75874				640	0.30185				640	0.29818					640	0.9099				640	0.90108				640	2.98327e-10
		16.05	2944.8	16.05	60	45.6	3.44728		16.05	30	16.075	3438.5					641	0.80138				641	0.75841				641	0.30128				641	0.29762					641	0.90976				641	0.90093				641	2.88277e-10
		16.075	2945.55	16.075	60	45.625	3.44915		16.075	30	16.1	3440.81					642	0.80111				642	0.75808				642	0.30072				642	0.29705					642	0.90963				642	0.90078				642	2.78565e-10
		16.1	2948.03	16.1	60	45.65	3.44712		16.1	30	16.125	3443.48					643	0.80083				643	0.75776				643	0.30016				643	0.29649					643	0.9095				643	0.90064				643	2.6918e-10
		16.125	2951.39	16.125	60	45.675	3.43337		16.125	30	16.15	3441.5					644	0.80055				644	0.75743				644	0.2996				644	0.29593					644	0.90936				644	0.90049				644	2.60111e-10
		16.15	2955.79	16.15	60	45.7	3.39654		16.15	30	16.175	3442.67					645	0.80028				645	0.7571				645	0.29904				645	0.29537					645	0.90923				645	0.90034				645	2.51348e-10
		16.175	2957.54	16.175	60	45.725	3.39623		16.175	30	16.2	3443.57					646	0.8				646	0.75678				646	0.29848				646	0.29482					646	0.90909				646	0.9002				646	2.42881e-10
		16.2	2958.11	16.2	60	45.75	3.39618		16.2	30	16.225	3444.93					647	0.79972				647	0.75645				647	0.29792				647	0.29426					647	0.90896				647	0.90005				647	2.34698e-10
		16.225	2962.89	16.225	60	45.775	3.39362		16.225	30	16.25	3446.29					648	0.79945				648	0.75612				648	0.29736				648	0.2937					648	0.90882				648	0.8999				648	2.26791e-10
		16.25	2966.87	16.25	60	45.8	3.38094		16.25	30	16.275	3446.01					649	0.79917				649	0.7558				649	0.29681				649	0.29315					649	0.90869				649	0.89976				649	2.19151e-10
		16.275	2967.72	16.275	60	45.825	3.3446		16.275	30	16.3	3447.25					650	0.7989				650	0.75547				650	0.29625				650	0.2926					650	0.90856				650	0.89961				650	2.11768e-10
		16.3	2970.72	16.3	60	45.85	3.34454		16.3	30	16.325	3444.56					651	0.79862				651	0.75514				651	0.2957				651	0.29204					651	0.90842				651	0.89946				651	2.04633e-10
		16.325	2977.92	16.325	60	45.875	3.34439		16.325	30	16.35	3444.77					652	0.79834				652	0.75482				652	0.29515				652	0.29149					652	0.90829				652	0.89932				652	1.97739e-10
		16.35	2980.72	16.35	60	45.9	3.34554		16.35	30	16.375	3444.03					653	0.79807				653	0.75449				653	0.29459				653	0.29094					653	0.90815				653	0.89917				653	1.91078e-10
		16.375	2990.76	16.375	60	45.925	3.36237		16.375	30	16.4	3446.34					654	0.79779				654	0.75417				654	0.29404				654	0.29039					654	0.90802				654	0.89902				654	1.8464e-10
		16.4	2991.36	16.4	60	45.95	3.30911		16.4	30	16.425	3444.43					655	0.79752				655	0.75384				655	0.29349				655	0.28984					655	0.90789				655	0.89888				655	1.7842e-10
		16.425	2989.81	16.425	60	45.975	3.3089		16.425	30	16.45	3442.64					656	0.79724				656	0.75352				656	0.29294				656	0.28929					656	0.90775				656	0.89873				656	1.72409e-10
		16.45	2992.87	16.45	60	46	3.30889		16.45	30	16.475	3443.2					657	0.79697				657	0.75319				657	0.2924				657	0.28875					657	0.90762				657	0.89859				657	1.66601e-10
		16.475	2993.72	16.475	60	46.025	3.31288		16.475	30	16.5	3443.47					658	0.79669				658	0.75287				658	0.29185				658	0.2882					658	0.90748				658	0.89844				658	1.60988e-10
		16.5	2995	16.5	60	46.05	3.38114		16.5	30	16.525	3441.52					659	0.79642				659	0.75254				659	0.2913				659	0.28766					659	0.90735				659	0.89829				659	1.55564e-10
		16.525	2997.84	16.525	60	46.075	3.36846		16.525	30	16.55	3441.79					660	0.79614				660	0.75222				660	0.29076				660	0.28711					660	0.90722				660	0.89815				660	1.50323e-10
		16.55	2996.17	16.55	60	46.1	3.36127		16.55	30	16.575	3442.04					661	0.79587				661	0.75189				661	0.29022				661	0.28657					661	0.90708				661	0.898				661	1.45259e-10
		16.575	2996.34	16.575	60	46.125	3.35392		16.575	30	16.6	3439.37					662	0.79559				662	0.75157				662	0.28967				662	0.28603					662	0.90695				662	0.89785				662	1.40365e-10
		16.6	3001.01	16.6	60	46.15	3.34637		16.6	30	16.625	3440.03					663	0.79532				663	0.75125				663	0.28913				663	0.28549					663	0.90682				663	0.89771				663	1.35637e-10
		16.625	3005.36	16.625	60	46.175	3.34235		16.625	30	16.65	3439.16					664	0.79504				664	0.75092				664	0.28859				664	0.28495					664	0.90668				664	0.89756				664	1.31067e-10
		16.65	3005.06	16.65	60	46.2	3.32009		16.65	30	16.675	3440.68					665	0.79477				665	0.7506				665	0.28805				665	0.28441					665	0.90655				665	0.89742				665	1.26651e-10
		16.675	3005.29	16.675	60	46.225	3.33303		16.675	30	16.7	3440.68					666	0.79449				666	0.75027				666	0.28751				666	0.28388					666	0.90641				666	0.89727				666	1.22385e-10
		16.7	3008.15	16.7	60	46.25	3.34562		16.7	30	16.725	3438.83					667	0.79422				667	0.74995				667	0.28697				667	0.28334					667	0.90628				667	0.89712				667	1.18262e-10
		16.725	3008.33	16.725	60	46.275	3.35818		16.725	30	16.75	3441.33					668	0.79394				668	0.74963				668	0.28644				668	0.2828					668	0.90615				668	0.89698				668	1.14277e-10
		16.75	3011.55	16.75	60	46.3	3.3762		16.75	30	16.775	3440.29					669	0.79367				669	0.7493				669	0.2859				669	0.28227					669	0.90601				669	0.89683				669	1.10427e-10
		16.775	3011.09	16.775	60	46.325	3.37256		16.775	30	16.8	3439.02					670	0.7934				670	0.74898				670	0.28537				670	0.28174					670	0.90588				670	0.89669				670	1.06707e-10
		16.8	3012.62	16.8	60	46.35	3.37399		16.8	30	16.825	3441.24					671	0.79312				671	0.74866				671	0.28483				671	0.28121					671	0.90575				671	0.89654				671	1.03112e-10
		16.825	3015.21	16.825	60	46.375	3.37551		16.825	30	16.85	3444.35					672	0.79285				672	0.74833				672	0.2843				672	0.28067					672	0.90561				672	0.89639				672	9.96385e-11
		16.85	3018.95	16.85	60	46.4	3.37709		16.85	30	16.875	3442.71					673	0.79257				673	0.74801				673	0.28377				673	0.28014					673	0.90548				673	0.89625				673	9.62818e-11
		16.875	3020.35	16.875	60	46.425	3.37877		16.875	30	16.9	3440.83					674	0.7923				674	0.74769				674	0.28324				674	0.27961					674	0.90534				674	0.8961				674	9.30381e-11
		16.9	3023.25	16.9	60	46.45	3.41448		16.9	30	16.925	3439.86					675	0.79203				675	0.74737				675	0.28271				675	0.27909					675	0.90521				675	0.89596				675	8.99037e-11
		16.925	3029.38	16.925	60	46.475	3.42102		16.925	30	16.95	3437.68					676	0.79175				676	0.74704				676	0.28218				676	0.27856					676	0.90508				676	0.89581				676	8.68749e-11
		16.95	3030.57	16.95	60	46.5	3.42745		16.95	30	16.975	3437.09					677	0.79148				677	0.74672				677	0.28165				677	0.27803					677	0.90494				677	0.89567				677	8.39481e-11
		16.975	3034.38	16.975	60	46.525	3.43352		16.975	30	17	3439.84					678	0.79121				678	0.7464				678	0.28113				678	0.27751					678	0.90481				678	0.89552				678	8.11199e-11
		17	3034.8	17	60	46.55	3.4402		17	30	17.025	3441.61					679	0.79093				679	0.74608				679	0.2806				679	0.27698					679	0.90468				679	0.89537				679	7.8387e-11
		17.025	3036.31	17.025	60	46.575	3.43322		17.025	30	17.05	3440.66					680	0.79066				680	0.74576				680	0.28008				680	0.27646					680	0.90454				680	0.89523				680	7.57462e-11
		17.05	3036.31	17.05	60	46.6	3.43772		17.05	30	17.075	3442.7					681	0.79039				681	0.74543				681	0.27955				681	0.27594					681	0.90441				681	0.89508				681	7.31944e-11
		17.075	3036.06	17.075	60	46.625	3.44221		17.075	30	17.1	3439.56					682	0.79011				682	0.74511				682	0.27903				682	0.27542					682	0.90428				682	0.89494				682	7.07285e-11
		17.1	3037.53	17.1	60	46.65	3.44674		17.1	30	17.125	3442.34					683	0.78984				683	0.74479				683	0.27851				683	0.2749					683	0.90414				683	0.89479				683	6.83457e-11
		17.125	3039.25	17.125	60	46.675	3.45093		17.125	30	17.15	3441.74					684	0.78957				684	0.74447				684	0.27799				684	0.27438					684	0.90401				684	0.89465				684	6.60431e-11
		17.15	3038.09	17.15	60	46.7	3.40122		17.15	30	17.175	3440.89					685	0.7893				685	0.74415				685	0.27747				685	0.27386					685	0.90388				685	0.8945				685	6.38182e-11
		17.175	3036.28	17.175	60	46.725	3.40685		17.175	30	17.2	3439.11					686	0.78902				686	0.74383				686	0.27695				686	0.27334					686	0.90374				686	0.89435				686	6.16682e-11
		17.2	3037.47	17.2	60	46.75	3.41272		17.2	30	17.225	3437.04					687	0.78875				687	0.74351				687	0.27643				687	0.27283					687	0.90361				687	0.89421				687	5.95906e-11
		17.225	3043.95	17.225	60	46.775	3.41829		17.225	30	17.25	3437.01					688	0.78848				688	0.74319				688	0.27591				688	0.27231					688	0.90348				688	0.89406				688	5.7583e-11
		17.25	3044.99	17.25	60	46.8	3.44989		17.25	30	17.275	3439.86					689	0.78821				689	0.74287				689	0.2754				689	0.2718					689	0.90334				689	0.89392				689	5.56431e-11
		17.275	3047.78	17.275	60	46.825	3.40887		17.275	30	17.3	3441.22					690	0.78793				690	0.74255				690	0.27488				690	0.27128					690	0.90321				690	0.89377				690	5.37685e-11
		17.3	3051.96	17.3	60	46.85	3.40883		17.3	30	17.325	3442.24					691	0.78766				691	0.74223				691	0.27437				691	0.27077					691	0.90308				691	0.89363				691	5.19571e-11
		17.325	3051.62	17.325	60	46.875	3.4088		17.325	30	17.35	3440.04					692	0.78739				692	0.74191				692	0.27386				692	0.27026					692	0.90294				692	0.89348				692	5.02067e-11
		17.35	3051.68	17.35	60	46.9	3.4089		17.35	30	17.375	3440.41					693	0.78712				693	0.74159				693	0.27334				693	0.26975					693	0.90281				693	0.89334				693	4.85152e-11
		17.375	3050.47	17.375	60	46.925	3.4117		17.375	30	17.4	3443.29					694	0.78685				694	0.74127				694	0.27283				694	0.26924					694	0.90268				694	0.89319				694	4.68808e-11
		17.4	3053.17	17.4	60	46.95	3.3768		17.4	30	17.425	3445.68					695	0.78657				695	0.74095				695	0.27232				695	0.26873					695	0.90254				695	0.89304				695	4.53014e-11
		17.425	3054.29	17.425	60	46.975	3.37349		17.425	30	17.45	3447.15					696	0.7863				696	0.74063				696	0.27181				696	0.26822					696	0.90241				696	0.8929				696	4.37752e-11
		17.45	3057.22	17.45	60	47	3.3698		17.45	30	17.475	3447.69					697	0.78603				697	0.74031				697	0.27131				697	0.26772					697	0.90228				697	0.89275				697	4.23004e-11
		17.475	3057.35	17.475	60	47.025	3.3664		17.475	30	17.5	3450.54					698	0.78576				698	0.73999				698	0.2708				698	0.26721					698	0.90214				698	0.89261				698	4.08754e-11
		17.5	3060.32	17.5	60	47.05	3.36126		17.5	30	17.525	3450.23					699	0.78549				699	0.73967				699	0.27029				699	0.26671					699	0.90201				699	0.89246				699	3.94983e-11
		17.525	3062.3	17.525	60	47.075	3.33669		17.525	30	17.55	3450.78					700	0.78522				700	0.73935				700	0.26979				700	0.2662					700	0.90188				700	0.89232				700	3.81676e-11
		17.55	3060.65	17.55	60	47.1	3.33012		17.55	30	17.575	3452.06					701	0.78495				701	0.73903				701	0.26928				701	0.2657					701	0.90175				701	0.89217				701	3.68818e-11
		17.575	3063.75	17.575	60	47.125	3.32316		17.575	30	17.6	3451.11					702	0.78467				702	0.73871				702	0.26878				702	0.2652					702	0.90161				702	0.89203				702	3.56392e-11
		17.6	3068.49	17.6	60	47.15	3.31627		17.6	30	17.625	3451.31					703	0.7844				703	0.73839				703	0.26828				703	0.2647					703	0.90148				703	0.89188				703	3.44386e-11
		17.625	3071.75	17.625	60	47.175	3.30727		17.625	30	17.65	3452.68					704	0.78413				704	0.73807				704	0.26777				704	0.2642					704	0.90135				704	0.89174				704	3.32784e-11
		17.65	3070.41	17.65	60	47.2	3.30231		17.65	30	17.675	3452.71					705	0.78386				705	0.73776				705	0.26727				705	0.2637					705	0.90121				705	0.89159				705	3.21572e-11
		17.675	3073.96	17.675	60	47.225	3.29246		17.675	30	17.7	3452.5					706	0.78359				706	0.73744				706	0.26677				706	0.2632					706	0.90108				706	0.89145				706	3.10739e-11
		17.7	3079.68	17.7	60	47.25	3.28294		17.7	30	17.725	3453.24					707	0.78332				707	0.73712				707	0.26627				707	0.2627					707	0.90095				707	0.8913				707	3.0027e-11
		17.725	3085.1	17.725	60	47.275	3.27332		17.725	30	17.75	3453.5					708	0.78305				708	0.7368				708	0.26578				708	0.26221					708	0.90081				708	0.89116				708	2.90154e-11
		17.75	3093.68	17.75	60	47.3	3.26346		17.75	30	17.775	3453.38					709	0.78278				709	0.73648				709	0.26528				709	0.26171					709	0.90068				709	0.89101				709	2.80379e-11
		17.775	3098.37	17.775	60	47.325	3.25735		17.775	30	17.8	3451.48					710	0.78251				710	0.73617				710	0.26478				710	0.26122					710	0.90055				710	0.89087				710	2.70933e-11
		17.8	3099.18	17.8	60	47.35	3.25624		17.8	30	17.825	3450.08					711	0.78224				711	0.73585				711	0.26429				711	0.26072					711	0.90042				711	0.89072				711	2.61806e-11
		17.825	3096.01	17.825	60	47.375	3.25527		17.825	30	17.85	3450.03					712	0.78197				712	0.73553				712	0.26379				712	0.26023					712	0.90028				712	0.89058				712	2.52985e-11
		17.85	3099.65	17.85	60	47.4	3.25429		17.85	30	17.875	3451.94					713	0.7817				713	0.73521				713	0.2633				713	0.25974					713	0.90015				713	0.89043				713	2.44463e-11
		17.875	3102.11	17.875	60	47.425	3.2531		17.875	30	17.9	3451.81					714	0.78143				714	0.7349				714	0.26281				714	0.25925					714	0.90002				714	0.89029				714	2.36227e-11
		17.9	3104.46	17.9	60	47.45	3.258		17.9	30	17.925	3449.18					715	0.78116				715	0.73458				715	0.26232				715	0.25876					715	0.89988				715	0.89014				715	2.28268e-11
		17.925	3104.13	17.925	60	47.475	3.2613		17.925	30	17.95	3451.12					716	0.78089				716	0.73426				716	0.26183				716	0.25827					716	0.89975				716	0.89				716	2.20578e-11
		17.95	3104.97	17.95	60	47.5	3.26366		17.95	30	17.975	3450.74					717	0.78062				717	0.73395				717	0.26134				717	0.25778					717	0.89962				717	0.88985				717	2.13147e-11
		17.975	3108.15	17.975	60	47.525	3.26573		17.975	30	18	3450.64					718	0.78035				718	0.73363				718	0.26085				718	0.25729					718	0.89949				718	0.88971				718	2.05966e-11
		18	3108.4	18	60	47.55	3.26828		18	30	18.025	3450.67					719	0.78008				719	0.73331				719	0.26036				719	0.25681					719	0.89935				719	0.88956				719	1.99027e-11
		18.025	3107.49	18.025	60	47.575	3.24991		18.025	30	18.05	3450.74					720	0.77981				720	0.733				720	0.25987				720	0.25632					720	0.89922				720	0.88942				720	1.92322e-11
		18.05	3107.87	18.05	60	47.6	3.26205		18.05	30	18.075	3453.63					721	0.77954				721	0.73268				721	0.25939				721	0.25584					721	0.89909				721	0.88927				721	1.85843e-11
		18.075	3109.59	18.075	60	47.625	3.2743		18.075	30	18.1	3449.66					722	0.77927				722	0.73237				722	0.2589				722	0.25536					722	0.89896				722	0.88913				722	1.79582e-11
		18.1	3109.52	18.1	60	47.65	3.28639		18.1	30	18.125	3449.53					723	0.779				723	0.73205				723	0.25842				723	0.25487					723	0.89882				723	0.88898				723	1.73532e-11
		18.125	3113.04	18.125	60	47.675	3.30032		18.125	30	18.15	3447.16					724	0.77873				724	0.73173				724	0.25794				724	0.25439					724	0.89869				724	0.88884				724	1.67686e-11
		18.15	3116.32	18.15	60	47.7	3.2612		18.15	30	18.175	3448.47					725	0.77846				725	0.73142				725	0.25745				725	0.25391					725	0.89856				725	0.88869				725	1.62036e-11
		18.175	3120.56	18.175	60	47.725	3.26237		18.175	30	18.2	3446.94					726	0.7782				726	0.7311				726	0.25697				726	0.25343					726	0.89843				726	0.88855				726	1.56578e-11
		18.2	3126.74	18.2	60	47.75	3.26364		18.2	30	18.225	3445.66					727	0.77793				727	0.73079				727	0.25649				727	0.25295					727	0.89829				727	0.88841				727	1.51303e-11
		18.225	3128.56	18.225	60	47.775	3.26488		18.225	30	18.25	3444.7					728	0.77766				728	0.73047				728	0.25601				728	0.25248					728	0.89816				728	0.88826				728	1.46205e-11
		18.25	3129.1	18.25	60	47.8	3.26253		18.25	30	18.275	3443.73					729	0.77739				729	0.73016				729	0.25553				729	0.252					729	0.89803				729	0.88812				729	1.4128e-11
		18.275	3131.25	18.275	60	47.825	3.21159		18.275	30	18.3	3440.16					730	0.77712				730	0.72984				730	0.25506				730	0.25152					730	0.8979				730	0.88797				730	1.3652e-11
		18.3	3132.05	18.3	60	47.85	3.20836		18.3	30	18.325	3442.52					731	0.77685				731	0.72953				731	0.25458				731	0.25105					731	0.89776				731	0.88783				731	1.31921e-11
		18.325	3129.08	18.325	60	47.875	3.20493		18.325	30	18.35	3441.54					732	0.77658				732	0.72921				732	0.2541				732	0.25057					732	0.89763				732	0.88768				732	1.27476e-11
		18.35	3129.12	18.35	60	47.9	3.20152		18.35	30	18.375	3438.95					733	0.77632				733	0.7289				733	0.25363				733	0.2501					733	0.8975				733	0.88754				733	1.23182e-11
		18.375	3127.53	18.375	60	47.925	3.19748		18.375	30	18.4	3440.81					734	0.77605				734	0.72858				734	0.25315				734	0.24963					734	0.89737				734	0.88739				734	1.19032e-11
		18.4	3129.56	18.4	60	47.95	3.13321		18.4	30	18.425	3438.61					735	0.77578				735	0.72827				735	0.25268				735	0.24916					735	0.89723				735	0.88725				735	1.15022e-11
		18.425	3129.52	18.425	60	47.975	3.13156		18.425	30	18.45	3438.43					736	0.77551				736	0.72796				736	0.25221				736	0.24869					736	0.8971				736	0.88711				736	1.11147e-11
		18.45	3133.11	18.45	60	48	3.12976		18.45	30	18.475	3436.27					737	0.77524				737	0.72764				737	0.25174				737	0.24822					737	0.89697				737	0.88696				737	1.07402e-11
		18.475	3136.96	18.475	60	48.025	3.1279		18.475	30	18.5	3435.05					738	0.77498				738	0.72733				738	0.25127				738	0.24775					738	0.89684				738	0.88682				738	1.03784e-11
		18.5	3142.12	18.5	60	48.05	3.12239		18.5	30	18.525	3434.42					739	0.77471				739	0.72701				739	0.2508				739	0.24728					739	0.8967				739	0.88667				739	1.00287e-11
		18.525	3141.26	18.525	60	48.075	3.0909		18.525	30	18.55	3438.72					740	0.77444				740	0.7267				740	0.25033				740	0.24681					740	0.89657				740	0.88653				740	9.69088e-12
		18.55	3141.94	18.55	60	48.1	3.09046		18.55	30	18.575	3439.2					741	0.77417				741	0.72639				741	0.24986				741	0.24635					741	0.89644				741	0.88638				741	9.3644e-12
		18.575	3146.62	18.575	60	48.125	3.08999		18.575	30	18.6	3437.42					742	0.77391				742	0.72607				742	0.24939				742	0.24588					742	0.89631				742	0.88624				742	9.04892e-12
		18.6	3146.67	18.6	60	48.15	3.08951		18.6	30	18.625	3437.6					743	0.77364				743	0.72576				743	0.24892				743	0.24542					743	0.89618				743	0.8861				743	8.74407e-12
		18.625	3143.85	18.625	60	48.175	3.08874		18.625	30	18.65	3438.41					744	0.77337				744	0.72545				744	0.24846				744	0.24495					744	0.89604				744	0.88595				744	8.44948e-12
		18.65	3141.83	18.65	60	48.2	3.06844		18.65	30	18.675	3438.84					745	0.77311				745	0.72513				745	0.24799				745	0.24449					745	0.89591				745	0.88581				745	8.16483e-12
		18.675	3145.31	18.675	60	48.225	3.06801		18.675	30	18.7	3438.01					746	0.77284				746	0.72482				746	0.24753				746	0.24403					746	0.89578				746	0.88566				746	7.88976e-12
		18.7	3141.53	18.7	60	48.25	3.06743		18.7	30	18.725	3439.88					747	0.77257				747	0.72451				747	0.24707				747	0.24357					747	0.89565				747	0.88552				747	7.62396e-12
		18.725	3135.91	18.725	60	48.275	3.06698		18.725	30	18.75	3440.21					748	0.7723				748	0.7242				748	0.24661				748	0.24311					748	0.89551				748	0.88537				748	7.36711e-12
		18.75	3128.74	18.75	60	48.3	3.065		18.75	30	18.775	3441.32					749	0.77204				749	0.72388				749	0.24615				749	0.24265					749	0.89538				749	0.88523				749	7.11891e-12
		18.775	3118.13	18.775	60	48.325	3.00302		18.775	30	18.8	3438.92					750	0.77177				750	0.72357				750	0.24568				750	0.24219					750	0.89525				750	0.88509				750	6.87908e-12
		18.8	3102.12	18.8	60	48.35	3.00704		18.8	30	18.825	3437.13					751	0.7715				751	0.72326				751	0.24523				751	0.24173					751	0.89512				751	0.88494				751	6.64733e-12
		18.825	3092.69	18.825	60	48.375	3.01109		18.825	30	18.85	3437.01					752	0.77124				752	0.72295				752	0.24477				752	0.24127					752	0.89499				752	0.8848				752	6.42338e-12
		18.85	3084.16	18.85	60	48.4	3.01559		18.85	30	18.875	3436.35					753	0.77097				753	0.72264				753	0.24431				753	0.24082					753	0.89485				753	0.88465				753	6.20698e-12
		18.875	3069.17	18.875	60	48.425	3.0175		18.875	30	18.9	3440.51					754	0.77071				754	0.72232				754	0.24385				754	0.24036					754	0.89472				754	0.88451				754	5.99787e-12
		18.9	3053.9	18.9	60	48.45	2.99224		18.9	30	18.925	3440.13					755	0.77044				755	0.72201				755	0.2434				755	0.23991					755	0.89459				755	0.88437				755	5.79581e-12
		18.925	3041.77	18.925	60	48.475	3.00371		18.925	30	18.95	3440.71					756	0.77017				756	0.7217				756	0.24294				756	0.23946					756	0.89446				756	0.88422				756	5.60055e-12
		18.95	3023.99	18.95	60.0003	48.5	3.01557		18.95	30	18.975	3441.76					757	0.76991				757	0.72139				757	0.24249				757	0.239					757	0.89433				757	0.88408				757	5.41187e-12
		18.975	3005.33	18.975	60.214	48.525	3.02735		18.975	30	19	3440.23					758	0.76964				758	0.72108				758	0.24203				758	0.23855					758	0.89419				758	0.88393				758	5.22955e-12
		19	2987.09	19	60.7488	48.55	3.03776		19	30	19.025	3442.17					759	0.76938				759	0.72077				759	0.24158				759	0.2381					759	0.89406				759	0.88379				759	5.05337e-12
		19.025	2962.87	19.025	61.5905	48.575	3.03138		19.025	30	19.05	3442.05					760	0.76911				760	0.72046				760	0.24113				760	0.23765					760	0.89393				760	0.88365				760	4.88312e-12
		19.05	2941.8	19.05	62.596	48.6	3.03598		19.05	30	19.075	3444.14					761	0.76884				761	0.72015				761	0.24068				761	0.2372					761	0.8938				761	0.8835				761	4.71861e-12
		19.075	2918.34	19.075	63.8263	48.625	3.0404		19.075	30	19.1	3444.96					762	0.76858				762	0.71984				762	0.24023				762	0.23676					762	0.89367				762	0.88336				762	4.55964e-12
		19.1	2896.41	19.1	64.5987	48.65	3.04462		19.1	30	19.125	3444.81					763	0.76831				763	0.71953				763	0.23978				763	0.23631					763	0.89353				763	0.88322				763	4.40603e-12
		19.125	2877.14	19.125	65.5985	48.675	3.04804		19.125	30	19.15	3444.99					764	0.76805				764	0.71922				764	0.23933				764	0.23586					764	0.8934				764	0.88307				764	4.2576e-12
		19.15	2852	19.15	66.5992	48.7	3.03379		19.15	30	19.175	3448.61					765	0.76778				765	0.71891				765	0.23888				765	0.23542					765	0.89327				765	0.88293				765	4.11416e-12
		19.175	2825.83	19.175	67.6003	48.725	3.032		19.175	30	19.2	3453.05					766	0.76752				766	0.7186				766	0.23844				766	0.23497					766	0.89314				766	0.88278				766	3.97556e-12
		19.2	2798.14	19.2	68.6003	48.75	3.02994		19.2	30	19.225	3452.33					767	0.76725				767	0.71829				767	0.23799				767	0.23453					767	0.89301				767	0.88264				767	3.84162e-12
		19.225	2766.02	19.225	69.6175	48.775	3.02784		19.225	30	19.25	3453.08					768	0.76699				768	0.71798				768	0.23755				768	0.23409					768	0.89288				768	0.8825				768	3.7122e-12
		19.25	2737.11	19.25	70.6183	48.8	3.02521		19.25	30	19.275	3456.29					769	0.76672				769	0.71767				769	0.2371				769	0.23364					769	0.89274				769	0.88235				769	3.58714e-12
		19.275	2712.37	19.275	71.6185	48.825	2.996		19.275	30	19.3	3458.05					770	0.76646				770	0.71736				770	0.23666				770	0.2332					770	0.89261				770	0.88221				770	3.46629e-12
		19.3	2687.68	19.3	72.603	48.85	2.99557		19.3	30	19.325	3458.37					771	0.76619				771	0.71705				771	0.23622				771	0.23276					771	0.89248				771	0.88207				771	3.34951e-12
		19.325	2659.33	19.325	73.7015	48.875	2.99502		19.325	30	19.35	3460.24					772	0.76593				772	0.71674				772	0.23577				772	0.23232					772	0.89235				772	0.88192				772	3.23667e-12
		19.35	2632.9	19.35	74.6205	48.9	2.99443		19.35	30	19.375	3459.78					773	0.76566				773	0.71643				773	0.23533				773	0.23188					773	0.89222				773	0.88178				773	3.12763e-12
		19.375	2602.14	19.375	75.621	48.925	2.99389		19.375	30	19.4	3460.37					774	0.7654				774	0.71612				774	0.23489				774	0.23144					774	0.89209				774	0.88164				774	3.02226e-12
		19.4	2569.4	19.4	76.6213	48.95	2.98489		19.4	30	19.425	3457.82					775	0.76514				775	0.71581				775	0.23445				775	0.23101					775	0.89195				775	0.88149				775	2.92044e-12
		19.425	2538.01	19.425	77.6225	48.975	2.9842		19.425	30	19.45	3457.03					776	0.76487				776	0.7155				776	0.23402				776	0.23057					776	0.89182				776	0.88135				776	2.82205e-12
		19.45	2506.73	19.45	82.4615	49	2.98349		19.45	30	19.475	3455.85					777	0.76461				777	0.71519				777	0.23358				777	0.23014					777	0.89169				777	0.88121				777	2.72698e-12
		19.475	2473.79	19.475	82.4615	49.025	2.98277		19.475	30	19.5	3454.45					778	0.76434				778	0.71488				778	0.23314				778	0.2297					778	0.89156				778	0.88106				778	2.63511e-12
		19.5	2437.33	19.5	82.478	49.05	2.94989		19.5	30	19.525	3452.59					779	0.76408				779	0.71458				779	0.23271				779	0.22927					779	0.89143				779	0.88092				779	2.54633e-12
		19.525	2402.17	19.525	82.4942	49.075	2.9562		19.525	30	19.55	3452.88					780	0.76381				780	0.71427				780	0.23227				780	0.22883					780	0.8913				780	0.88077				780	2.46055e-12
		19.55	2370.59	19.55	82.609	49.1	2.95608		19.55	30	19.575	3455.43					781	0.76355				781	0.71396				781	0.23184				781	0.2284					781	0.89116				781	0.88063				781	2.37765e-12
		19.575	2336.72	19.575	87.5512	49.125	2.95593		19.575	30	19.6	3456.11					782	0.76329				782	0.71365				782	0.2314				782	0.22797					782	0.89103				782	0.88049				782	2.29755e-12
		19.6	2300.92	19.6	87.566	49.15	2.95583		19.6	30	19.625	3452.59					783	0.76302				783	0.71334				783	0.23097				783	0.22754					783	0.8909				783	0.88034				783	2.22015e-12
		19.625	2268.4	19.625	87.5807	49.175	2.95352		19.625	30	19.65	3453.64					784	0.76276				784	0.71304				784	0.23054				784	0.22711					784	0.89077				784	0.8802				784	2.14535e-12
		19.65	2236.27	19.65	87.5957	49.2	2.95427		19.65	30	19.675	3453.68					785	0.7625				785	0.71273				785	0.23011				785	0.22668					785	0.89064				785	0.88006				785	2.07308e-12
		19.675	2197.98	19.675	87.6105	49.225	2.96442		19.675	30	19.7	3450.98					786	0.76223				786	0.71242				786	0.22968				786	0.22625					786	0.89051				786	0.87992				786	2.00324e-12
		19.7	2156.72	19.7	88.1208	49.25	2.97453		19.7	30	19.725	3451.63					787	0.76197				787	0.71211				787	0.22925				787	0.22583					787	0.89038				787	0.87977				787	1.93575e-12
		19.725	2129.74	19.725	88.9197	49.275	2.98477		19.725	30	19.75	3450.47					788	0.76171				788	0.71181				788	0.22882				788	0.2254					788	0.89025				788	0.87963				788	1.87053e-12
		19.75	2098.25	19.75	89.7023	49.3	2.99486		19.75	30	19.775	3452.16					789	0.76144				789	0.7115				789	0.22839				789	0.22497					789	0.89011				789	0.87949				789	1.80752e-12
		19.775	2067.7	19.775	90.4903	49.325	3.02419		19.775	30	19.8	3455.45					790	0.76118				790	0.71119				790	0.22796				790	0.22455					790	0.88998				790	0.87934				790	1.74662e-12
		19.8	2034.15	19.8	91.2777	49.35	3.03682		19.8	30	19.825	3456.85					791	0.76092				791	0.71089				791	0.22754				791	0.22412					791	0.88985				791	0.8792				791	1.68778e-12
		19.825	2001.82	19.825	95.186	49.375	3.04916		19.825	30	19.85	3454.71					792	0.76066				792	0.71058				792	0.22711				792	0.2237					792	0.88972				792	0.87906				792	1.63092e-12
		19.85	1975.09	19.85	95.1985	49.4	3.06148		19.85	30	19.875	3453.45					793	0.76039				793	0.71027				793	0.22669				793	0.22328					793	0.88959				793	0.87891				793	1.57597e-12
		19.875	1948.32	19.875	95.211	49.425	3.07753		19.875	30	19.9	3452.05					794	0.76013				794	0.70997				794	0.22626				794	0.22286					794	0.88946				794	0.87877				794	1.52288e-12
		19.9	1925.63	19.9	95.211	49.45	3.06371		19.9	30	19.925	3448.57					795	0.75987				795	0.70966				795	0.22584				795	0.22244					795	0.88933				795	0.87863				795	1.47157e-12
		19.925	1905.93	19.925	95.2232	49.475	3.07382		19.925	30	19.95	3448.67					796	0.7596				796	0.70935				796	0.22542				796	0.22201					796	0.88919				796	0.87848				796	1.422e-12
		19.95	1876.58	19.95	96.954	49.5	3.08385		19.95	30	19.975	3448.62					797	0.75934				797	0.70905				797	0.225				797	0.2216					797	0.88906				797	0.87834				797	1.37409e-12
		19.975	1855.68	19.975	96.9587	49.525	3.09397		19.975	30	20	3447.57					798	0.75908				798	0.70874				798	0.22458				798	0.22118					798	0.88893				798	0.8782				798	1.3278e-12
		20	1836.13	20	96.9587	49.55	3.10453		20	30	20.025	3447.23					799	0.75882				799	0.70844				799	0.22416				799	0.22076					799	0.8888				799	0.87806				799	1.28307e-12
		20.025	1822.38	20.025	96.9633	49.575	3.08337		20.025	30	20.05	3448.21					800	0.75856				800	0.70813				800	0.22374				800	0.22034					800	0.88867				800	0.87791				800	1.23984e-12
		20.05	1814.06	20.05	97.0362	49.6	3.09653		20.05	30	20.075	3450.37					801	0.75829				801	0.70783				801	0.22332				801	0.21993					801	0.88854				801	0.87777				801	1.19807e-12
		20.075	1800.36	20.075	98.2495	49.625	3.10969		20.075	30	20.1	3449.82					802	0.75803				802	0.70752				802	0.2229				802	0.21951					802	0.88841				802	0.87763				802	1.15771e-12
		20.1	1782.89	20.1	98.2528	49.65	3.12286		20.1	30	20.125	3450.91					803	0.75777				803	0.70722				803	0.22248				803	0.2191					803	0.88828				803	0.87748				803	1.11871e-12
		20.125	1762.63	20.125	98.2528	49.675	3.13556		20.125	30	20.15	3450.08					804	0.75751				804	0.70691				804	0.22207				804	0.21868					804	0.88815				804	0.87734				804	1.08102e-12
		20.15	1747.58	20.15	98.256	49.7	3.0854		20.15	30	20.175	3448.6					805	0.75725				805	0.70661				805	0.22165				805	0.21827					805	0.88802				805	0.8772				805	1.0446e-12
		20.175	1733.62	20.175	98.28	49.725	3.09548		20.175	30	20.2	3449.19					806	0.75699				806	0.7063				806	0.22124				806	0.21786					806	0.88788				806	0.87706				806	1.00941e-12
		20.2	1722.19	20.2	99.1428	49.75	3.10521		20.2	30	20.225	3450.09					807	0.75672				807	0.706				807	0.22082				807	0.21745					807	0.88775				807	0.87691				807	9.754e-13
		20.225	1714.11	20.225	99.1428	49.775	3.11499		20.225	30	20.25	3449.97					808	0.75646				808	0.70569				808	0.22041				808	0.21703					808	0.88762				808	0.87677				808	9.42539e-13
		20.25	1710.17	20.25	99.1455	49.8	3.12336		20.25	30	20.275	3447.77					809	0.7562				809	0.70539				809	0.22				809	0.21662					809	0.88749				809	0.87663				809	9.10786e-13
		20.275	1702.57	20.275	99.148	49.825	3.10824		20.275	30	20.3	3448.35					810	0.75594				810	0.70508				810	0.21959				810	0.21622					810	0.88736				810	0.87648				810	8.80102e-13
		20.3	1692.47	20.3	99.187	49.85	3.11524		20.3	30	20.325	3447.53					811	0.75568				811	0.70478				811	0.21918				811	0.21581					811	0.88723				811	0.87634				811	8.50452e-13
		20.325	1684.12	20.325	99.5195	49.875	3.12222		20.325	30	20.35	3444.79					812	0.75542				812	0.70448				812	0.21877				812	0.2154					812	0.8871				812	0.8762				812	8.218e-13
		20.35	1676.84	20.35	99.52	49.9	3.12943		20.35	30	20.375	3446.3					813	0.75516				813	0.70417				813	0.21836				813	0.21499					813	0.88697				813	0.87606				813	7.94114e-13
		20.375	1672.33	20.375	99.52	49.925	3.13813		20.375	30	20.4	3448.61					814	0.7549				814	0.70387				814	0.21795				814	0.21459					814	0.88684				814	0.87591				814	7.67361e-13
		20.4	1669.57	20.4	99.5208	49.95	3.14541		20.4	30	20.425	3449.34					815	0.75464				815	0.70356				815	0.21754				815	0.21418					815	0.88671				815	0.87577				815	7.41509e-13
		20.425	1669.94	20.425	99.5212	49.975	3.16032		20.425	30	20.45	3450					816	0.75438				816	0.70326				816	0.21714				816	0.21378					816	0.88658				816	0.87563				816	7.16528e-13
		20.45	1669.19	20.45	99.5763	50	3.17649		20.45	30	20.475	3449.88					817	0.75411				817	0.70296				817	0.21673				817	0.21337					817	0.88644				817	0.87549				817	6.92388e-13
		20.475	1666.23	20.475	99.5763	50.025	3.19199		20.475	30	20.5	3448.64					818	0.75385				818	0.70265				818	0.21632				818	0.21297					818	0.88631				818	0.87534				818	6.69062e-13
		20.5	1663.28	20.5	99.5763	50.05	3.21237		20.5	30	20.525	3449.09					819	0.75359				819	0.70235				819	0.21592				819	0.21257					819	0.88618				819	0.8752				819	6.46522e-13
		20.525	1667.04	20.525	99.5763	50.075	3.22869		20.525	30	20.55	3448.02					820	0.75333				820	0.70205				820	0.21552				820	0.21217					820	0.88605				820	0.87506				820	6.24741e-13
		20.55	1670.96	20.55	99.575	50.1	3.24513		20.55	30	20.575	3447.1					821	0.75307				821	0.70175				821	0.21511				821	0.21176					821	0.88592				821	0.87492				821	6.03694e-13
		20.575	1669.97	20.575	99.5523	50.125	3.25985		20.575	30	20.6	3447.29					822	0.75281				822	0.70144				822	0.21471				822	0.21136					822	0.88579				822	0.87477				822	5.83356e-13
		20.6	1666.83	20.6	99.5523	50.15	3.27482		20.6	30	20.625	3446.73					823	0.75255				823	0.70114				823	0.21431				823	0.21097					823	0.88566				823	0.87463				823	5.63703e-13
		20.625	1662.18	20.625	99.5523	50.175	3.2929		20.625	30	20.65	3448					824	0.75229				824	0.70084				824	0.21391				824	0.21057					824	0.88553				824	0.87449				824	5.44712e-13
		20.65	1659.36	20.65	99.5523	50.2	3.29708		20.65	30	20.675	3448.69					825	0.75203				825	0.70054				825	0.21351				825	0.21017					825	0.8854				825	0.87435				825	5.26361e-13
		20.675	1654.03	20.675	99.552	50.225	3.29812		20.675	30	20.7	3448.21					826	0.75177				826	0.70023				826	0.21311				826	0.20977					826	0.88527				826	0.87421				826	5.08628e-13
		20.7	1655.34	20.7	99.638	50.25	3.29938		20.7	30	20.725	3449.52					827	0.75151				827	0.69993				827	0.21271				827	0.20938					827	0.88514				827	0.87406				827	4.91493e-13
		20.725	1659.76	20.725	99.6382	50.275	3.30067		20.725	30	20.75	3448.88					828	0.75125				828	0.69963				828	0.21231				828	0.20898					828	0.88501				828	0.87392				828	4.74934e-13
		20.75	1656.06	20.75	99.6382	50.3	3.30268		20.75	30	20.775	3448.99					829	0.751				829	0.69933				829	0.21192				829	0.20859					829	0.88488				829	0.87378				829	4.58934e-13
		20.775	1652.85	20.775	99.6382	50.325	3.27909		20.775	30	20.8	3448.1					830	0.75074				830	0.69903				830	0.21152				830	0.20819					830	0.88475				830	0.87364				830	4.43473e-13
		20.8	1650.59	20.8	99.6388	50.35	3.28801		20.8	30	20.825	3451.71					831	0.75048				831	0.69872				831	0.21112				831	0.2078					831	0.88462				831	0.87349				831	4.28532e-13
		20.825	1656.22	20.825	99.123	50.375	3.2972		20.825	30	20.85	3451.82					832	0.75022				832	0.69842				832	0.21073				832	0.20741					832	0.88448				832	0.87335				832	4.14095e-13
		20.85	1662.68	20.85	99.123	50.4	3.30618		20.85	30	20.875	3454.05					833	0.74996				833	0.69812				833	0.21034				833	0.20701					833	0.88435				833	0.87321				833	4.00145e-13
		20.875	1664.11	20.875	99.1202	50.425	3.3142		20.875	30	20.9	3453.2					834	0.7497				834	0.69782				834	0.20994				834	0.20662					834	0.88422				834	0.87307				834	3.86664e-13
		20.9	1667.4	20.9	99.1178	50.45	3.29432		20.9	30	20.925	3453.43					835	0.74944				835	0.69752				835	0.20955				835	0.20623					835	0.88409				835	0.87293				835	3.73638e-13
		20.925	1667.39	20.925	99.094	50.475	3.30207		20.925	30	20.95	3453.06					836	0.74918				836	0.69722				836	0.20916				836	0.20584					836	0.88396				836	0.87278				836	3.6105e-13
		20.95	1667.66	20.95	99.6475	50.5	3.30964		20.95	30	20.975	3449.47					837	0.74892				837	0.69692				837	0.20877				837	0.20545					837	0.88383				837	0.87264				837	3.48886e-13
		20.975	1671.84	20.975	99.65	50.525	3.31725		20.975	30	21	3451.03					838	0.74866				838	0.69662				838	0.20838				838	0.20507					838	0.8837				838	0.8725				838	3.37133e-13
		21	1674.27	21	99.6525	50.55	3.32591		21	30	21.025	3450.94					839	0.74841				839	0.69632				839	0.20799				839	0.20468					839	0.88357				839	0.87236				839	3.25775e-13
		21.025	1674.52	21.025	99.655	50.575	3.35989		21.025	30	21.05	3446.61					840	0.74815				840	0.69602				840	0.2076				840	0.20429					840	0.88344				840	0.87222				840	3.148e-13
		21.05	1670.62	21.05	99.7125	50.6	3.36007		21.05	30	21.075	3448.81					841	0.74789				841	0.69572				841	0.20721				841	0.20391					841	0.88331				841	0.87207				841	3.04194e-13
		21.075	1667.99	21.075	100.403	50.625	3.36036		21.075	30	21.1	3444.84					842	0.74763				842	0.69542				842	0.20682				842	0.20352					842	0.88318				842	0.87193				842	2.93946e-13
		21.1	1666.47	21.1	100.405	50.65	3.36068		21.1	30	21.125	3443.45					843	0.74737				843	0.69512				843	0.20644				843	0.20314					843	0.88305				843	0.87179				843	2.84043e-13
		21.125	1668.01	21.125	100.408	50.675	3.3635		21.125	30	21.15	3443.37					844	0.74711				844	0.69482				844	0.20605				844	0.20275					844	0.88292				844	0.87165				844	2.74474e-13
		21.15	1673.7	21.15	100.408	50.7	3.34062		21.15	30	21.175	3443.77					845	0.74686				845	0.69452				845	0.20566				845	0.20237					845	0.88279				845	0.87151				845	2.65227e-13
		21.175	1670.34	21.175	100.411	50.725	3.33705		21.175	30	21.2	3445.15					846	0.7466				846	0.69422				846	0.20528				846	0.20199					846	0.88266				846	0.87136				846	2.56292e-13
		21.2	1673.22	21.2	100.917	50.75	3.33305		21.2	30	21.225	3447.8					847	0.74634				847	0.69392				847	0.2049				847	0.20161					847	0.88253				847	0.87122				847	2.47657e-13
		21.225	1675.27	21.225	100.918	50.775	3.32901		21.225	30	21.25	3447.94					848	0.74608				848	0.69362				848	0.20451				848	0.20123					848	0.8824				848	0.87108				848	2.39314e-13
		21.25	1672.88	21.25	100.918	50.8	3.32437		21.25	30	21.275	3447.27					849	0.74583				849	0.69332				849	0.20413				849	0.20085					849	0.88227				849	0.87094				849	2.31251e-13
		21.275	1669.97	21.275	100.92	50.825	3.2825		21.275	30	21.3	3446.96					850	0.74557				850	0.69302				850	0.20375				850	0.20047					850	0.88214				850	0.8708				850	2.23461e-13
		21.3	1670.03	21.3	100.939	50.85	3.28943		21.3	30	21.325	3449.64					851	0.74531				851	0.69272				851	0.20337				851	0.20009					851	0.88201				851	0.87066				851	2.15932e-13
		21.325	1667.41	21.325	101.054	50.875	3.29674		21.325	30	21.35	3448.25					852	0.74505				852	0.69242				852	0.20299				852	0.19971					852	0.88188				852	0.87051				852	2.08658e-13
		21.35	1661.04	21.35	101.054	50.9	3.30357		21.35	30	21.375	3449.97					853	0.7448				853	0.69212				853	0.20261				853	0.19933					853	0.88175				853	0.87037				853	2.01628e-13
		21.375	1659.49	21.375	101.055	50.925	3.30959		21.375	30	21.4	3449.9					854	0.74454				854	0.69183				854	0.20223				854	0.19896					854	0.88162				854	0.87023				854	1.94835e-13
		21.4	1655.99	21.4	101.055	50.95	3.26503		21.4	30	21.425	3449.38					855	0.74428				855	0.69153				855	0.20185				855	0.19858					855	0.88149				855	0.87009				855	1.88272e-13
		21.425	1651.68	21.425	101.057	50.975	3.27535		21.425	30	21.45	3449.49					856	0.74402				856	0.69123				856	0.20147				856	0.19821					856	0.88136				856	0.86995				856	1.81929e-13
		21.45	1646.62	21.45	101.524	51	3.28549		21.45	30	21.475	3452.35					857	0.74377				857	0.69093				857	0.2011				857	0.19783					857	0.88123				857	0.86981				857	1.758e-13
		21.475	1642.41	21.475	101.524	51.025	3.29565		21.475	30	21.5	3451.29					858	0.74351				858	0.69063				858	0.20072				858	0.19746					858	0.8811				858	0.86966				858	1.69877e-13
		21.5	1639.25	21.5	101.525	51.05	3.30739		21.5	30	21.525	3451.19					859	0.74325				859	0.69034				859	0.20035				859	0.19708					859	0.88097				859	0.86952				859	1.64154e-13
		21.525	1640.45	21.525	101.528	51.075	3.29999		21.525	30	21.55	3451.28					860	0.743				860	0.69004				860	0.19997				860	0.19671					860	0.88084				860	0.86938				860	1.58624e-13
		21.55	1636.85	21.55	101.528	51.1	3.3005		21.55	30	21.575	3453.61					861	0.74274				861	0.68974				861	0.1996				861	0.19634					861	0.88071				861	0.86924				861	1.5328e-13
		21.575	1627.04	21.575	101.879	51.125	3.3068		21.575	30	21.6	3452.27					862	0.74248				862	0.68944				862	0.19922				862	0.19597					862	0.88058				862	0.8691				862	1.48116e-13
		21.6	1624.9	21.6	101.88	51.15	3.31325		21.6	30	21.625	3450.86					863	0.74223				863	0.68914				863	0.19885				863	0.1956					863	0.88045				863	0.86896				863	1.43126e-13
		21.625	1623.13	21.625	101.881	51.175	3.32032		21.625	30	21.65	3450.86					864	0.74197				864	0.68885				864	0.19848				864	0.19523					864	0.88032				864	0.86882				864	1.38304e-13
		21.65	1621.63	21.65	101.881	51.2	3.34396		21.65	30	21.675	3450.89					865	0.74171				865	0.68855				865	0.19811				865	0.19486					865	0.88019				865	0.86867				865	1.33645e-13
		21.675	1619.4	21.675	101.898	51.225	3.35594		21.675	30	21.7	3450.59					866	0.74146				866	0.68825				866	0.19774				866	0.19449					866	0.88006				866	0.86853				866	1.29142e-13
		21.7	1621.44	21.7	102.148	51.25	3.36768		21.7	30	21.725	3450.06					867	0.7412				867	0.68796				867	0.19737				867	0.19413					867	0.87993				867	0.86839				867	1.24792e-13
		21.725	1624.27	21.725	102.149	51.275	3.37948		21.725	30	21.75	3445.2					868	0.74095				868	0.68766				868	0.197				868	0.19376					868	0.8798				868	0.86825				868	1.20587e-13
		21.75	1625.18	21.75	102.15	51.3	3.39473		21.75	30	21.775	3445.24					869	0.74069				869	0.68736				869	0.19663				869	0.19339					869	0.87967				869	0.86811				869	1.16525e-13
		21.775	1627.08	21.775	102.15	51.325	3.36801		21.775	30	21.8	3441.54					870	0.74043				870	0.68707				870	0.19626				870	0.19303					870	0.87954				870	0.86797				870	1.12599e-13
		21.8	1630.8	21.8	102.157	51.35	3.37675		21.8	30	21.825	3439.19					871	0.74018				871	0.68677				871	0.1959				871	0.19266					871	0.87941				871	0.86783				871	1.08806e-13
		21.825	1632.59	21.825	102.588	51.375	3.38559		21.825	30	21.85	3439.49					872	0.73992				872	0.68647				872	0.19553				872	0.1923					872	0.87928				872	0.86768				872	1.0514e-13
		21.85	1633.21	21.85	102.59	51.4	3.39464		21.85	30	21.875	3441.5					873	0.73967				873	0.68618				873	0.19516				873	0.19194					873	0.87915				873	0.86754				873	1.01598e-13
		21.875	1637.42	21.875	102.592	51.425	3.4011		21.875	30	21.9	3441.37					874	0.73941				874	0.68588				874	0.1948				874	0.19157					874	0.87902				874	0.8674				874	9.81753e-14
		21.9	1641.2	21.9	102.592	51.45	3.39579		21.9	30	21.925	3443.01					875	0.73916				875	0.68559				875	0.19444				875	0.19121					875	0.87889				875	0.86726				875	9.48678e-14
		21.925	1641.28	21.925	102.621	51.475	3.39041		21.925	30	21.95	3444.48					876	0.7389				876	0.68529				876	0.19407				876	0.19085					876	0.87876				876	0.86712				876	9.16718e-14
		21.95	1642.68	21.95	102.725	51.5	3.38531		21.95	30	21.975	3442.19					877	0.73865				877	0.685				877	0.19371				877	0.19049					877	0.87863				877	0.86698				877	8.85834e-14
		21.975	1644.67	21.975	102.694	51.525	3.38028		21.975	30	22	3438.55					878	0.73839				878	0.6847				878	0.19335				878	0.19013					878	0.8785				878	0.86684				878	8.55991e-14
		22	1646.88	22	102.642	51.55	3.37512		22	30	22.025	3431.63					879	0.73814				879	0.6844				879	0.19298				879	0.18977					879	0.87837				879	0.8667				879	8.27153e-14
		22.025	1651.38	22.025	102.591	51.575	3.37172		22.025	30	22.05	3427.8					880	0.73788				880	0.68411				880	0.19262				880	0.18941					880	0.87824				880	0.86656				880	7.99286e-14
		22.05	1659.16	22.05	102.542	51.6	3.36987		22.05	30	22.075	3428.72					881	0.73763				881	0.68381				881	0.19226				881	0.18905					881	0.87811				881	0.86641				881	7.72359e-14
		22.075	1661.88	22.075	102.392	51.625	3.36753		22.075	30	22.1	3428.84					882	0.73737				882	0.68352				882	0.1919				882	0.1887					882	0.87798				882	0.86627				882	7.46338e-14
		22.1	1661.89	22.1	102.392	51.65	3.36563		22.1	30	22.125	3426.04					883	0.73712				883	0.68322				883	0.19155				883	0.18834					883	0.87785				883	0.86613				883	7.21195e-14
		22.125	1664.17	22.125	102.392	51.675	3.36395		22.125	30	22.15	3423.27					884	0.73686				884	0.68293				884	0.19119				884	0.18798					884	0.87772				884	0.86599				884	6.96898e-14
		22.15	1666.64	22.15	102.392	51.7	3.35751		22.15	30	22.175	3415.45					885	0.73661				885	0.68264				885	0.19083				885	0.18763					885	0.8776				885	0.86585				885	6.7342e-14
		22.175	1664.24	22.175	102.392	51.725	3.35568		22.175	30	22.2	3410.34					886	0.73635				886	0.68234				886	0.19047				886	0.18728					886	0.87747				886	0.86571				886	6.50733e-14
		22.2	1662.7	22.2	102.406	51.75	3.35354		22.2	30	22.225	3408.11					887	0.7361				887	0.68205				887	0.19012				887	0.18692					887	0.87734				887	0.86557				887	6.2881e-14
		22.225	1660.79	22.225	102.395	51.775	3.35139		22.225	30	22.25	3405.69					888	0.73585				888	0.68175				888	0.18976				888	0.18657					888	0.87721				888	0.86543				888	6.07626e-14
		22.25	1661.53	22.25	102.379	51.8	3.34928		22.25	30	22.275	3403.68					889	0.73559				889	0.68146				889	0.18941				889	0.18622					889	0.87708				889	0.86529				889	5.87155e-14
		22.275	1664.02	22.275	102.361	51.825	3.34821		22.275	30	22.3	3400.16					890	0.73534				890	0.68116				890	0.18905				890	0.18586					890	0.87695				890	0.86515				890	5.67374e-14
		22.3	1664.87	22.3	102.342	51.85	3.35143		22.3	30	22.325	3399.47					891	0.73508				891	0.68087				891	0.1887				891	0.18551					891	0.87682				891	0.86501				891	5.4826e-14
		22.325	1663.5	22.325	102.326	51.875	3.35481		22.325	30	22.35	3396.88					892	0.73483				892	0.68058				892	0.18835				892	0.18516					892	0.87669				892	0.86486				892	5.29789e-14
		22.35	1665.43	22.35	102.455	51.9	3.35825		22.35	30	22.375	3395.46					893	0.73458				893	0.68028				893	0.18799				893	0.18481					893	0.87656				893	0.86472				893	5.11941e-14
		22.375	1668.44	22.375	102.593	51.925	3.36212		22.375	30	22.4	3396.69					894	0.73432				894	0.67999				894	0.18764				894	0.18446					894	0.87643				894	0.86458				894	4.94694e-14
		22.4	1667.53	22.4	102.736	51.95	3.36573		22.4	30	22.425	3395.66					895	0.73407				895	0.6797				895	0.18729				895	0.18412					895	0.8763				895	0.86444				895	4.78028e-14
		22.425	1667.76	22.425	102.872	51.975	3.3735		22.425	30	22.45	3392.42					896	0.73381				896	0.6794				896	0.18694				896	0.18377					896	0.87617				896	0.8643				896	4.61923e-14
		22.45	1669.5	22.45	103.038	52	3.38242		22.45	30	22.475	3392.34					897	0.73356				897	0.67911				897	0.18659				897	0.18342					897	0.87604				897	0.86416				897	4.46361e-14
		22.475	1670.74	22.475	103.201	52.025	3.39114		22.475	30	22.5	3393.05					898	0.73331				898	0.67882				898	0.18624				898	0.18307					898	0.87591				898	0.86402				898	4.31324e-14
		22.5	1671.33	22.5	103.4	52.05	3.39982		22.5	30	22.525	3390.61					899	0.73305				899	0.67852				899	0.18589				899	0.18273					899	0.87578				899	0.86388				899	4.16792e-14
		22.525	1672	22.525	103.596	52.075	3.41328		22.525	30	22.55	3387.72					900	0.7328				900	0.67823				900	0.18555				900	0.18238					900	0.87566				900	0.86374				900	4.02751e-14
		22.55	1672.96	22.55	103.79	52.1	3.42682		22.55	30	22.575	3388.37					901	0.73255				901	0.67794				901	0.1852				901	0.18204					901	0.87553				901	0.8636				901	3.89182e-14
		22.575	1674.66	22.575	104.001	52.125	3.44046		22.575	30	22.6	3386.64					902	0.7323				902	0.67765				902	0.18485				902	0.18169					902	0.8754				902	0.86346				902	3.76071e-14
		22.6	1676.38	22.6	104.239	52.15	3.45433		22.6	30	22.625	3385.62					903	0.73204				903	0.67735				903	0.18451				903	0.18135					903	0.87527				903	0.86332				903	3.63401e-14
		22.625	1676.22	22.625	104.493	52.175	3.469		22.625	30	22.65	3383.52					904	0.73179				904	0.67706				904	0.18416				904	0.18101					904	0.87514				904	0.86318				904	3.51159e-14
		22.65	1681.53	22.65	104.739	52.2	3.47887		22.65	30	22.675	3383.5					905	0.73154				905	0.67677				905	0.18382				905	0.18067					905	0.87501				905	0.86304				905	3.39328e-14
		22.675	1687.23	22.675	104.988	52.225	3.48553		22.675	30	22.7	3383.43					906	0.73128				906	0.67648				906	0.18348				906	0.18033					906	0.87488				906	0.8629				906	3.27897e-14
		22.7	1691.67	22.7	105.267	52.25	3.49287		22.7	30	22.725	3389.4					907	0.73103				907	0.67619				907	0.18313				907	0.17999					907	0.87475				907	0.86276				907	3.1685e-14
		22.725	1688.52	22.725	105.384	52.275	3.50002		22.725	30	22.75	3392					908	0.73078				908	0.6759				908	0.18279				908	0.17965					908	0.87462				908	0.86262				908	3.06175e-14
		22.75	1687.71	22.75	105.504	52.3	3.50732		22.75	30	22.775	3396.68					909	0.73053				909	0.6756				909	0.18245				909	0.17931					909	0.87449				909	0.86247				909	2.9586e-14
		22.775	1684.21	22.775	105.618	52.325	3.5108		22.775	30	22.8	3398.32					910	0.73027				910	0.67531				910	0.18211				910	0.17897					910	0.87436				910	0.86233				910	2.85893e-14
		22.8	1677.22	22.8	105.738	52.35	3.50623		22.8	30	22.825	3398.1					911	0.73002				911	0.67502				911	0.18177				911	0.17863					911	0.87424				911	0.86219				911	2.76261e-14
		22.825	1673	22.825	106.189	52.375	3.49979		22.825	30	22.85	3400.01					912	0.72977				912	0.67473				912	0.18143				912	0.17829					912	0.87411				912	0.86205				912	2.66954e-14
		22.85	1669.34	22.85	106.191	52.4	3.49366		22.85	30	22.875	3398.68					913	0.72952				913	0.67444				913	0.18109				913	0.17796					913	0.87398				913	0.86191				913	2.57961e-14
		22.875	1664.49	22.875	106.191	52.425	3.48687		22.875	30	22.9	3397.68					914	0.72927				914	0.67415				914	0.18075				914	0.17762					914	0.87385				914	0.86177				914	2.4927e-14
		22.9	1659.6	22.9	106.192	52.45	3.45764		22.9	30	22.925	3396.75					915	0.72901				915	0.67386				915	0.18041				915	0.17728					915	0.87372				915	0.86163				915	2.40872e-14
		22.925	1654.03	22.925	106.201	52.475	3.45578		22.925	30	22.95	3396.45					916	0.72876				916	0.67357				916	0.18007				916	0.17695					916	0.87359				916	0.86149				916	2.32758e-14
		22.95	1652.82	22.95	106.349	52.5	3.45433		22.95	30	22.975	3396.25					917	0.72851				917	0.67328				917	0.17974				917	0.17661					917	0.87346				917	0.86135				917	2.24916e-14
		22.975	1652.75	22.975	106.35	52.525	3.45247		22.975	30	23	3405.3					918	0.72826				918	0.67299				918	0.1794				918	0.17628					918	0.87333				918	0.86121				918	2.17339e-14
		23	1647.35	23	106.35	52.55	3.44729		23	30	23.025	3409.58					919	0.72801				919	0.6727				919	0.17906				919	0.17595					919	0.8732				919	0.86107				919	2.10017e-14
		23.025	1651.16	23.025	106.35	52.575	3.39142		23.025	30	23.05	3412.9					920	0.72776				920	0.67241				920	0.17873				920	0.17562					920	0.87308				920	0.86093				920	2.02941e-14
		23.05	1652.33	23.05	106.354	52.6	3.38907		23.05	30	23.075	3416.14					921	0.7275				921	0.67212				921	0.1784				921	0.17528					921	0.87295				921	0.86079				921	1.96104e-14
		23.075	1648.28	23.075	106.517	52.625	3.38701		23.075	30	23.1	3417.32					922	0.72725				922	0.67183				922	0.17806				922	0.17495					922	0.87282				922	0.86065				922	1.89498e-14
		23.1	1647.36	23.1	106.517	52.65	3.3847		23.1	30	23.125	3417.48					923	0.727				923	0.67154				923	0.17773				923	0.17462					923	0.87269				923	0.86051				923	1.83114e-14
		23.125	1649.98	23.125	106.517	52.675	3.38235		23.125	30	23.15	3423.34					924	0.72675				924	0.67125				924	0.1774				924	0.17429					924	0.87256				924	0.86037				924	1.76945e-14
		23.15	1651.98	23.15	106.518	52.7	3.35655		23.15	30	23.175	3423.99					925	0.7265				925	0.67096				925	0.17707				925	0.17396					925	0.87243				925	0.86023				925	1.70984e-14
		23.175	1655.59	23.175	106.519	52.725	3.3647		23.175	30	23.2	3425.36					926	0.72625				926	0.67067				926	0.17673				926	0.17363					926	0.8723				926	0.86009				926	1.65223e-14
		23.2	1657.81	23.2	107.118	52.75	3.37288		23.2	30	23.225	3427.97					927	0.726				927	0.67038				927	0.1764				927	0.17331					927	0.87217				927	0.85995				927	1.59657e-14
		23.225	1664.53	23.225	107.118	52.775	3.38116		23.225	30	23.25	3429.84					928	0.72575				928	0.67009				928	0.17607				928	0.17298					928	0.87205				928	0.85981				928	1.54278e-14
		23.25	1668.24	23.25	107.121	52.8	3.3896		23.25	30	23.275	3431.98					929	0.7255				929	0.6698				929	0.17574				929	0.17265					929	0.87192				929	0.85967				929	1.49081e-14
		23.275	1667.28	23.275	107.124	52.825	3.42127		23.275	30	23.3	3432.46					930	0.72525				930	0.66951				930	0.17542				930	0.17233					930	0.87179				930	0.85953				930	1.44058e-14
		23.3	1672.36	23.3	107.146	52.85	3.42943		23.3	30	23.325	3430.59					931	0.725				931	0.66922				931	0.17509				931	0.172					931	0.87166				931	0.85939				931	1.39205e-14
		23.325	1675.06	23.325	107.326	52.875	3.43726		23.325	30	23.35	3430.29					932	0.72475				932	0.66893				932	0.17476				932	0.17168					932	0.87153				932	0.85925				932	1.34515e-14
		23.35	1681.9	23.35	107.326	52.9	3.44536		23.35	30	23.375	3427.18					933	0.7245				933	0.66864				933	0.17443				933	0.17135					933	0.8714				933	0.85911				933	1.29983e-14
		23.375	1686.26	23.375	107.326	52.925	3.4548		23.375	30	23.4	3428.92					934	0.72425				934	0.66836				934	0.17411				934	0.17103					934	0.87127				934	0.85897				934	1.25604e-14
		23.4	1693.43	23.4	107.326	52.95	3.44758		23.4	30	23.425	3428.72					935	0.724				935	0.66807				935	0.17378				935	0.1707					935	0.87115				935	0.85883				935	1.21373e-14
		23.425	1702.37	23.425	107.326	52.975	3.44864		23.425	30	23.45	3429.12					936	0.72375				936	0.66778				936	0.17346				936	0.17038					936	0.87102				936	0.85869				936	1.17284e-14
		23.45	1704.81	23.45	107.499	53	3.44966		23.45	30	23.475	3428.79					937	0.7235				937	0.66749				937	0.17313				937	0.17006					937	0.87089				937	0.85855				937	1.13333e-14
		23.475	1711.25	23.475	107.5	53.025	3.45066		23.475	30	23.5	3430.65					938	0.72325				938	0.6672				938	0.17281				938	0.16974					938	0.87076				938	0.85841				938	1.09514e-14
		23.5	1717.91	23.5	107.5	53.05	3.45176		23.5	30	23.525	3430.55					939	0.723				939	0.66692				939	0.17249				939	0.16942					939	0.87063				939	0.85827				939	1.05825e-14
		23.525	1723.12	23.525	107.501	53.075	3.5026		23.525	30	23.55	3429.11					940	0.72275				940	0.66663				940	0.17216				940	0.1691					940	0.8705				940	0.85813				940	1.0226e-14
		23.55	1724.14	23.55	107.499	53.1	3.51442		23.55	30	23.575	3431.84					941	0.7225				941	0.66634				941	0.17184				941	0.16878					941	0.87037				941	0.85799				941	9.88147e-15
		23.575	1721.91	23.575	107.251	53.125	3.52598		23.575	30	23.6	3432.7					942	0.72225				942	0.66605				942	0.17152				942	0.16846					942	0.87025				942	0.85785				942	9.54857e-15
		23.6	1723.88	23.6	107.248	53.15	3.53775		23.6	30	23.625	3434.99					943	0.722				943	0.66577				943	0.1712				943	0.16814					943	0.87012				943	0.85772				943	9.22688e-15
		23.625	1728.73	23.625	107.248	53.175	3.55401		23.625	30	23.65	3434.18					944	0.72175				944	0.66548				944	0.17088				944	0.16782					944	0.86999				944	0.85758				944	8.91603e-15
		23.65	1729.9	23.65	107.245	53.2	3.51964		23.65	30	23.675	3436.2					945	0.7215				945	0.66519				945	0.17056				945	0.16751					945	0.86986				945	0.85744				945	8.61566e-15
		23.675	1726.78	23.675	107.197	53.225	3.53306		23.675	30	23.7	3434.59					946	0.72125				946	0.66491				946	0.17024				946	0.16719					946	0.86973				946	0.8573				946	8.3254e-15
		23.7	1723.87	23.7	108.216	53.25	3.54642		23.7	30	23.725	3429.42					947	0.721				947	0.66462				947	0.16992				947	0.16688					947	0.8696				947	0.85716				947	8.04492e-15
		23.725	1722.55	23.725	108.216	53.275	3.55973		23.725	30	23.75	3426.51					948	0.72075				948	0.66433				948	0.1696				948	0.16656					948	0.86948				948	0.85702				948	7.77389e-15
		23.75	1724.55	23.75	108.22	53.3	3.57077		23.75	30	23.775	3427.73					949	0.7205				949	0.66405				949	0.16929				949	0.16625					949	0.86935				949	0.85688				949	7.51199e-15
		23.775	1725.03	23.775	108.224	53.325	3.51198		23.775	30	23.8	3425.23					950	0.72025				950	0.66376				950	0.16897				950	0.16593					950	0.86922				950	0.85674				950	7.25892e-15
		23.8	1727.2	23.8	108.224	53.35	3.51532		23.8	30	23.825	3422.39					951	0.72				951	0.66347				951	0.16866				951	0.16562					951	0.86909				951	0.8566				951	7.01437e-15
		23.825	1728.31	23.825	109.336	53.375	3.5189		23.825	30	23.85	3423.23					952	0.71976				952	0.66319				952	0.16834				952	0.16531					952	0.86896				952	0.85646				952	6.77806e-15
		23.85	1726.42	23.85	109.336	53.4	3.52222		23.85	30	23.875	3424.52					953	0.71951				953	0.6629				953	0.16803				953	0.16499					953	0.86884				953	0.85632				953	6.54971e-15
		23.875	1728.43	23.875	109.34	53.425	3.52552		23.875	30	23.9	3425.8					954	0.71926				954	0.66261				954	0.16771				954	0.16468					954	0.86871				954	0.85618				954	6.32905e-15
		23.9	1731.45	23.9	109.344	53.45	3.47724		23.9	30	23.925	3427.38					955	0.71901				955	0.66233				955	0.1674				955	0.16437					955	0.86858				955	0.85604				955	6.11583e-15
		23.925	1728.39	23.925	109.344	53.475	3.47208		23.925	30	23.95	3430.26					956	0.71876				956	0.66204				956	0.16708				956	0.16406					956	0.86845				956	0.8559				956	5.90979e-15
		23.95	1730.41	23.95	110.838	53.5	3.46684		23.95	30	23.975	3427.47					957	0.71851				957	0.66176				957	0.16677				957	0.16375					957	0.86832				957	0.85576				957	5.71069e-15
		23.975	1723.93	23.975	110.844	53.525	3.46165		23.975	30	24	3427.22					958	0.71827				958	0.66147				958	0.16646				958	0.16344					958	0.86819				958	0.85562				958	5.5183e-15
		24	1718.23	24	110.844	53.55	3.45128		24	30	24.025	3426.05					959	0.71802				959	0.66119				959	0.16615				959	0.16313					959	0.86807				959	0.85548				959	5.33239e-15
		24.025	1719.71	24.025	110.849	53.575	3.40946		24.025	30	24.05	3424.04					960	0.71777				960	0.6609				960	0.16584				960	0.16282					960	0.86794				960	0.85535				960	5.15275e-15
		24.05	1712.09	24.05	110.95	53.6	3.40605		24.05	30	24.075	3422.53					961	0.71752				961	0.66062				961	0.16553				961	0.16252					961	0.86781				961	0.85521				961	4.97916e-15
		24.075	1704.37	24.075	112.182	53.625	3.40289		24.075	30	24.1	3423.83					962	0.71727				962	0.66033				962	0.16522				962	0.16221					962	0.86768				962	0.85507				962	4.81141e-15
		24.1	1700.77	24.1	112.182	53.65	3.39979		24.1	30	24.125	3421.44					963	0.71703				963	0.66005				963	0.16491				963	0.1619					963	0.86755				963	0.85493				963	4.64932e-15
		24.125	1696.61	24.125	112.186	53.675	3.39568		24.125	30	24.15	3422.96					964	0.71678				964	0.65976				964	0.1646				964	0.1616					964	0.86743				964	0.85479				964	4.49268e-15
		24.15	1688.53	24.15	112.189	53.7	3.35463		24.15	30	24.175	3424.71					965	0.71653				965	0.65948				965	0.16429				965	0.16129					965	0.8673				965	0.85465				965	4.34133e-15
		24.175	1681.69	24.175	112.221	53.725	3.35234		24.175	30	24.2	3422.84					966	0.71628				966	0.65919				966	0.16399				966	0.16099					966	0.86717				966	0.85451				966	4.19507e-15
		24.2	1676.35	24.2	113.118	53.75	3.35015		24.2	30	24.225	3422.02					967	0.71604				967	0.65891				967	0.16368				967	0.16068					967	0.86704				967	0.85437				967	4.05374e-15
		24.225	1677.41	24.225	113.121	53.775	3.34807		24.225	30	24.25	3421.29					968	0.71579				968	0.65862				968	0.16337				968	0.16038					968	0.86691				968	0.85423				968	3.91717e-15
		24.25	1678.8	24.25	113.121	53.8	3.34291		24.25	30	24.275	3423.52					969	0.71554				969	0.65834				969	0.16307				969	0.16008					969	0.86679				969	0.85409				969	3.7852e-15
		24.275	1677.53	24.275	113.124	53.825	3.29709		24.275	30	24.3	3425.72					970	0.71529				970	0.65806				970	0.16276				970	0.15977					970	0.86666				970	0.85395				970	3.65768e-15
		24.3	1676.69	24.3	113.161	53.85	3.29066		24.3	30	24.325	3429.31					971	0.71505				971	0.65777				971	0.16246				971	0.15947					971	0.86653				971	0.85382				971	3.53446e-15
		24.325	1668.19	24.325	113.672	53.875	3.28407		24.325	30	24.35	3432.98					972	0.7148				972	0.65749				972	0.16215				972	0.15917					972	0.8664				972	0.85368				972	3.41538e-15
		24.35	1665.01	24.35	113.672	53.9	3.27745		24.35	30	24.375	3431.43					973	0.71455				973	0.65721				973	0.16185				973	0.15887					973	0.86628				973	0.85354				973	3.30032e-15
		24.375	1656.43	24.375	113.674	53.925	3.26985		24.375	30	24.4	3433.17					974	0.71431				974	0.65692				974	0.16155				974	0.15857					974	0.86615				974	0.8534				974	3.18913e-15
		24.4	1652.34	24.4	113.674	53.95	3.26815		24.4	30	24.425	3432.26					975	0.71406				975	0.65664				975	0.16125				975	0.15827					975	0.86602				975	0.85326				975	3.08169e-15
		24.425	1646.41	24.425	113.683	53.975	3.26233		24.425	30	24.45	3433.73					976	0.71381				976	0.65636				976	0.16095				976	0.15797					976	0.86589				976	0.85312				976	2.97787e-15
		24.45	1638.06	24.45	114.29	54	3.2568		24.45	30	24.475	3434.03					977	0.71357				977	0.65607				977	0.16064				977	0.15767					977	0.86576				977	0.85298				977	2.87755e-15
		24.475	1636.49	24.475	114.291	54.025	3.25111		24.475	30	24.5	3435.23					978	0.71332				978	0.65579				978	0.16034				978	0.15738					978	0.86564				978	0.85284				978	2.78061e-15
		24.5	1631.18	24.5	114.291	54.05	3.24286		24.5	30	24.525	3434.47					979	0.71307				979	0.65551				979	0.16004				979	0.15708					979	0.86551				979	0.8527				979	2.68693e-15
		24.525	1626.27	24.525	114.292	54.075	3.21454		24.525	30	24.55	3432.11					980	0.71283				980	0.65522				980	0.15975				980	0.15678					980	0.86538				980	0.85257				980	2.59641e-15
		24.55	1623.22	24.55	114.293	54.1	3.21921		24.55	30	24.575	3431.42					981	0.71258				981	0.65494				981	0.15945				981	0.15649					981	0.86525				981	0.85243				981	2.50894e-15
		24.575	1621.58	24.575	114.293	54.125	3.22662		24.575	30	24.6	3430.9					982	0.71234				982	0.65466				982	0.15915				982	0.15619					982	0.86513				982	0.85229				982	2.42441e-15
		24.6	1620.94	24.6	114.294	54.15	3.23381		24.6	30	24.625	3431.98					983	0.71209				983	0.65438				983	0.15885				983	0.15589					983	0.865				983	0.85215				983	2.34274e-15
		24.625	1617.63	24.625	114.295	54.175	3.24228		24.625	30	24.65	3429.04					984	0.71184				984	0.65409				984	0.15855				984	0.1556					984	0.86487				984	0.85201				984	2.26381e-15
		24.65	1614.36	24.65	113.957	54.2	3.2446		24.65	30	24.675	3427.72					985	0.7116				985	0.65381				985	0.15826				985	0.15531					985	0.86474				985	0.85187				985	2.18754e-15
		24.675	1616.1	24.675	113.957	54.225	3.24984		24.675	30	24.7	3431.24					986	0.71135				986	0.65353				986	0.15796				986	0.15501					986	0.86462				986	0.85173				986	2.11385e-15
		24.7	1619.91	24.7	113.956	54.25	3.25541		24.7	30	24.725	3431.71					987	0.71111				987	0.65325				987	0.15767				987	0.15472					987	0.86449				987	0.85159				987	2.04263e-15
		24.725	1621.48	24.725	113.955	54.275	3.261		24.725	30	24.75	3432.46					988	0.71086				988	0.65297				988	0.15737				988	0.15443					988	0.86436				988	0.85146				988	1.97382e-15
		24.75	1620.99	24.75	113.955	54.3	3.26622		24.75	30	24.775	3434.88					989	0.71062				989	0.65268				989	0.15708				989	0.15414					989	0.86423				989	0.85132				989	1.90732e-15
		24.775	1624.12	24.775	113.954	54.325	3.26651		24.775	30	24.8	3433.71					990	0.71037				990	0.6524				990	0.15678				990	0.15385					990	0.86411				990	0.85118				990	1.84306e-15
		24.8	1626.61	24.8	113.953	54.35	3.2649		24.8	30	24.825	3433.81					991	0.71012				991	0.65212				991	0.15649				991	0.15355					991	0.86398				991	0.85104				991	1.78097e-15
		24.825	1623.61	24.825	113.863	54.375	3.25233		24.825	30	24.85	3430.83					992	0.70988				992	0.65184				992	0.1562				992	0.15326					992	0.86385				992	0.8509				992	1.72097e-15
		24.85	1627.4	24.85	113.8	54.4	3.23929		24.85	30	24.875	3430.73					993	0.70963				993	0.65156				993	0.15591				993	0.15297					993	0.86372				993	0.85076				993	1.66299e-15
		24.875	1632.08	24.875	113.919	54.425	3.22507		24.875	30	24.9	3429.01					994	0.70939				994	0.65128				994	0.15561				994	0.15269					994	0.8636				994	0.85063				994	1.60697e-15
		24.9	1632.51	24.9	114.068	54.45	3.21316		24.9	30	24.925	3427.81					995	0.70914				995	0.651				995	0.15532				995	0.1524					995	0.86347				995	0.85049				995	1.55283e-15
		24.925	1631.91	24.925	114.218	54.475	3.20348		24.925	30	24.95	3429.16					996	0.7089				996	0.65072				996	0.15503				996	0.15211					996	0.86334				996	0.85035				996	1.50052e-15
		24.95	1637.31	24.95	114.386	54.5	3.19386		24.95	30	24.975	3429.44					997	0.70865				997	0.65044				997	0.15474				997	0.15182					997	0.86321				997	0.85021				997	1.44996e-15
		24.975	1640.03	24.975	114.43	54.525	3.18407		24.975	30	25	3427.7					998	0.70841				998	0.65016				998	0.15445				998	0.15154					998	0.86309				998	0.85007				998	1.40112e-15
		25	1648.8	25	114.473	54.55	3.17474		25	30	25.025	3426.46					999	0.70817				999	0.64988				999	0.15416				999	0.15125					999	0.86296				999	0.84993				999	1.35391e-15
		25.025	1654.19	25.025	114.518	54.575	3.16851		25.025	30	25.05	3426.57					1000	0.70792				1000	0.64959				1000	0.15388				1000	0.15096					1000	0.86283				1000	0.84979				1000	1.3083e-15
		25.05	1653.67	25.05	114.561	54.6	3.17209		25.05	30	25.075	3425.51					1001	0.70768				1001	0.64931				1001	0.15359				1001	0.15068					1001	0.8627				1001	0.84966				1001	1.26422e-15
		25.075	1654.09	25.075	114.788	54.625	3.1748		25.075	30	25.1	3427.82					1002	0.70743				1002	0.64903				1002	0.1533				1002	0.15039					1002	0.86258				1002	0.84952				1002	1.22163e-15
		25.1	1656.48	25.1	114.789	54.65	3.17785		25.1	30	25.125	3427.47					1003	0.70719				1003	0.64875				1003	0.15301				1003	0.15011					1003	0.86245				1003	0.84938				1003	1.18048e-15
		25.125	1660.68	25.125	114.789	54.675	3.18135		25.125	30	25.15	3427.66					1004	0.70694				1004	0.64847				1004	0.15273				1004	0.14983					1004	0.86232				1004	0.84924				1004	1.14071e-15
		25.15	1661.96	25.15	114.79	54.7	3.19192		25.15	30	25.175	3426.37					1005	0.7067				1005	0.6482				1005	0.15244				1005	0.14954					1005	0.86219				1005	0.8491				1005	1.10228e-15
		25.175	1663.89	25.175	114.79	54.725	3.21023		25.175	30	25.2	3428.17					1006	0.70646				1006	0.64792				1006	0.15216				1006	0.14926					1006	0.86207				1006	0.84897				1006	1.06514e-15
		25.2	1664	25.2	114.806	54.75	3.23107		25.2	30	25.225	3429.31					1007	0.70621				1007	0.64764				1007	0.15187				1007	0.14898					1007	0.86194				1007	0.84883				1007	1.02926e-15
		25.225	1661.86	25.225	114.927	54.775	3.25154		25.225	30	25.25	3427.16					1008	0.70597				1008	0.64736				1008	0.15159				1008	0.1487					1008	0.86181				1008	0.84869				1008	9.94583e-16
		25.25	1657.75	25.25	115.04	54.8	3.27421		25.25	30	25.275	3427.44					1009	0.70572				1009	0.64708				1009	0.15131				1009	0.14842					1009	0.86169				1009	0.84855				1009	9.61076e-16
		25.275	1650.66	25.275	115.155	54.825	3.28453		25.275	30	25.3	3423.4					1010	0.70548				1010	0.6468				1010	0.15102				1010	0.14814					1010	0.86156				1010	0.84841				1010	9.28698e-16
		25.3	1645.13	25.3	115.264	54.85	3.29551		25.3	30	25.325	3421.01					1011	0.70524				1011	0.64652				1011	0.15074				1011	0.14786					1011	0.86143				1011	0.84827				1011	8.9741e-16
		25.325	1640.19	25.325	115.484	54.875	3.30773		25.325	30	25.35	3420.71					1012	0.70499				1012	0.64624				1012	0.15046				1012	0.14758					1012	0.86131				1012	0.84814				1012	8.67177e-16
		25.35	1640.14	25.35	115.535	54.9	3.31994		25.35	30	25.375	3421.25					1013	0.70475				1013	0.64596				1013	0.15018				1013	0.1473					1013	0.86118				1013	0.848				1013	8.37962e-16
		25.375	1637.14	25.375	115.718	54.925	3.3328		25.375	30	25.4	3423.51					1014	0.70451				1014	0.64568				1014	0.1499				1014	0.14702					1014	0.86105				1014	0.84786				1014	8.09732e-16
		25.4	1639.22	25.4	115.898	54.95	3.3436		25.4	30	25.425	3422.4					1015	0.70426				1015	0.6454				1015	0.14962				1015	0.14674					1015	0.86092				1015	0.84772				1015	7.82452e-16
		25.425	1635.75	25.425	116.086	54.975	3.34222		25.425	30	25.45	3422.59					1016	0.70402				1016	0.64513				1016	0.14934				1016	0.14647					1016	0.8608				1016	0.84758				1016	7.56092e-16
		25.45	1636.98	25.45	116.316	55	3.33403		25.45	30	25.475	3421.48					1017	0.70378				1017	0.64485				1017	0.14906				1017	0.14619					1017	0.86067				1017	0.84745				1017	7.3062e-16
		25.475	1639.03	25.475	116.34	55.025	3.32554		25.475	30	25.5	3421.27					1018	0.70353				1018	0.64457				1018	0.14878				1018	0.14591					1018	0.86054				1018	0.84731				1018	7.06005e-16
		25.5	1639.59	25.5	116.367	55.05	3.31401		25.5	30	25.525	3423.27					1019	0.70329				1019	0.64429				1019	0.1485				1019	0.14564					1019	0.86042				1019	0.84717				1019	6.8222e-16
		25.525	1640.42	25.525	116.391	55.075	3.33232		25.525	30	25.55	3422.62					1020	0.70305				1020	0.64401				1020	0.14822				1020	0.14536					1020	0.86029				1020	0.84703				1020	6.59237e-16
		25.55	1639.9	25.55	116.416	55.1	3.3281		25.55	30	25.575	3421.08					1021	0.7028				1021	0.64374				1021	0.14795				1021	0.14509					1021	0.86016				1021	0.8469				1021	6.37027e-16
		25.575	1636.59	25.575	116.442	55.125	3.32375		25.575	30	25.6	3421					1022	0.70256				1022	0.64346				1022	0.14767				1022	0.14481					1022	0.86004				1022	0.84676				1022	6.15566e-16
		25.6	1636.57	25.6	116.593	55.15	3.3194		25.6	30	25.625	3421.31					1023	0.70232				1023	0.64318				1023	0.14739				1023	0.14454					1023	0.85991				1023	0.84662				1023	5.94828e-16
		25.625	1635.2	25.625	116.752	55.175	3.31501		25.625	30	25.65	3422.99					1024	0.70208				1024	0.6429				1024	0.14712				1024	0.14427					1024	0.85978				1024	0.84648				1024	5.74789e-16
		25.65	1638	25.65	116.913	55.2	3.30931		25.65	30	25.675	3422.42					1025	0.70183				1025	0.64263				1025	0.14684				1025	0.14399					1025	0.85965				1025	0.84634				1025	5.55424e-16
		25.675	1641.58	25.675	117.07	55.225	3.30428		25.675	30	25.7	3421.91					1026	0.70159				1026	0.64235				1026	0.14657				1026	0.14372					1026	0.85953				1026	0.84621				1026	5.36712e-16
		25.7	1638.9	25.7	117.246	55.25	3.29816		25.7	30	25.725	3422					1027	0.70135				1027	0.64207				1027	0.14629				1027	0.14345					1027	0.8594				1027	0.84607				1027	5.18631e-16
		25.725	1629.94	25.725	117.296	55.275	3.29194		25.725	30	25.75	3420.43					1028	0.70111				1028	0.6418				1028	0.14602				1028	0.14318					1028	0.85927				1028	0.84593				1028	5.01158e-16
		25.75	1624.7	25.75	117.348	55.3	3.28535		25.75	30	25.775	3421.74					1029	0.70086				1029	0.64152				1029	0.14575				1029	0.14291					1029	0.85915				1029	0.84579				1029	4.84275e-16
		25.775	1620.5	25.775	117.401	55.325	3.28216		25.775	30	25.8	3423.58					1030	0.70062				1030	0.64124				1030	0.14547				1030	0.14264					1030	0.85902				1030	0.84566				1030	4.6796e-16
		25.8	1615.17	25.8	117.453	55.35	3.28079		25.8	30	25.825	3427.14					1031	0.70038				1031	0.64097				1031	0.1452				1031	0.14237					1031	0.85889				1031	0.84552				1031	4.52194e-16
		25.825	1614.17	25.825	117.825	55.375	3.27922		25.825	30	25.85	3428.77					1032	0.70014				1032	0.64069				1032	0.14493				1032	0.1421					1032	0.85877				1032	0.84538				1032	4.3696e-16
		25.85	1617.82	25.85	117.826	55.4	3.27802		25.85	30	25.875	3431.07					1033	0.6999				1033	0.64041				1033	0.14466				1033	0.14183					1033	0.85864				1033	0.84524				1033	4.22239e-16
		25.875	1617.79	25.875	117.826	55.425	3.27825		25.875	30	25.9	3431.25					1034	0.69966				1034	0.64014				1034	0.14439				1034	0.14156					1034	0.85851				1034	0.84511				1034	4.08014e-16
		25.9	1618.83	25.9	117.828	55.45	3.24722		25.9	30	25.925	3434.35					1035	0.69941				1035	0.63986				1035	0.14412				1035	0.1413					1035	0.85839				1035	0.84497				1035	3.94268e-16
		25.925	1620.44	25.925	117.838	55.475	3.25652		25.925	30	25.95	3435.5					1036	0.69917				1036	0.63958				1036	0.14385				1036	0.14103					1036	0.85826				1036	0.84483				1036	3.80986e-16
		25.95	1620.08	25.95	117.584	55.5	3.26587		25.95	30	25.975	3439.09					1037	0.69893				1037	0.63931				1037	0.14358				1037	0.14076					1037	0.85813				1037	0.84469				1037	3.68151e-16
		25.975	1617.5	25.975	117.583	55.525	3.27528		25.975	30	26	3440.58					1038	0.69869				1038	0.63903				1038	0.14331				1038	0.1405					1038	0.85801				1038	0.84456				1038	3.55748e-16
		26	1613.94	26	117.582	55.55	3.28393		26	30	26.025	3444.02					1039	0.69845				1039	0.63876				1039	0.14304				1039	0.14023					1039	0.85788				1039	0.84442				1039	3.43763e-16
		26.025	1609.63	26.025	117.582	55.575	3.23184		26.025	30	26.05	3445.88					1040	0.69821				1040	0.63848				1040	0.14278				1040	0.13997					1040	0.85775				1040	0.84428				1040	3.32182e-16
		26.05	1608.46	26.05	117.582	55.6	3.24218		26.05	30	26.075	3445.3					1041	0.69797				1041	0.63821				1041	0.14251				1041	0.1397					1041	0.85763				1041	0.84414				1041	3.20991e-16
		26.075	1609.26	26.075	117.563	55.625	3.25265		26.075	30	26.1	3448.15					1042	0.69772				1042	0.63793				1042	0.14224				1042	0.13944					1042	0.8575				1042	0.84401				1042	3.10177e-16
		26.1	1611.65	26.1	117.638	55.65	3.26288		26.1	30	26.125	3447.72					1043	0.69748				1043	0.63766				1043	0.14198				1043	0.13918					1043	0.85737				1043	0.84387				1043	2.99727e-16
		26.125	1612.72	26.125	117.723	55.675	3.27562		26.125	30	26.15	3450					1044	0.69724				1044	0.63738				1044	0.14171				1044	0.13891					1044	0.85725				1044	0.84373				1044	2.89629e-16
		26.15	1610.95	26.15	117.802	55.7	3.25444		26.15	30	26.175	3449.58					1045	0.697				1045	0.63711				1045	0.14145				1045	0.13865					1045	0.85712				1045	0.84359				1045	2.79872e-16
		26.175	1611.95	26.175	117.878	55.725	3.26056		26.175	30	26.2	3448.82					1046	0.69676				1046	0.63683				1046	0.14118				1046	0.13839					1046	0.857				1046	0.84346				1046	2.70443e-16
		26.2	1614.42	26.2	117.97	55.75	3.26658		26.2	30	26.225	3450.26					1047	0.69652				1047	0.63656				1047	0.14092				1047	0.13813					1047	0.85687				1047	0.84332				1047	2.61332e-16
		26.225	1624.22	26.225	118.054	55.775	3.27261		26.225	30	26.25	3451.16					1048	0.69628				1048	0.63628				1048	0.14066				1048	0.13787					1048	0.85674				1048	0.84318				1048	2.52528e-16
		26.25	1628.34	26.25	118.154	55.8	3.27836		26.25	30	26.275	3451.11					1049	0.69604				1049	0.63601				1049	0.14039				1049	0.13761					1049	0.85662				1049	0.84304				1049	2.4402e-16
		26.275	1631.31	26.275	118.253	55.825	3.29445		26.275	30	26.3	3452.33					1050	0.6958				1050	0.63573				1050	0.14013				1050	0.13735					1050	0.85649				1050	0.84291				1050	2.35799e-16
		26.3	1632.82	26.3	118.351	55.85	3.2971		26.3	30	26.325	3455.05					1051	0.69556				1051	0.63546				1051	0.13987				1051	0.13709					1051	0.85636				1051	0.84277				1051	2.27855e-16
		26.325	1637.79	26.325	118.446	55.875	3.29988		26.325	30	26.35	3452.7					1052	0.69532				1052	0.63518				1052	0.13961				1052	0.13683					1052	0.85624				1052	0.84263				1052	2.20179e-16
		26.35	1640	26.35	118.402	55.9	3.30264		26.35	30	26.375	3451.78					1053	0.69508				1053	0.63491				1053	0.13934				1053	0.13657					1053	0.85611				1053	0.8425				1053	2.12761e-16
		26.375	1640.85	26.375	118.326	55.925	3.30626		26.375	30	26.4	3454.14					1054	0.69484				1054	0.63464				1054	0.13908				1054	0.13631					1054	0.85598				1054	0.84236				1054	2.05594e-16
		26.4	1640.09	26.4	118.248	55.95	3.31145		26.4	30	26.425	3453.54					1055	0.6946				1055	0.63436				1055	0.13882				1055	0.13605					1055	0.85586				1055	0.84222				1055	1.98667e-16
		26.425	1642.67	26.425	118.168	55.975	3.32077		26.425	30	26.45	3454.03					1056	0.69436				1056	0.63409				1056	0.13856				1056	0.1358					1056	0.85573				1056	0.84208				1056	1.91974e-16
		26.45	1644.56	26.45	118.07	56	3.33018		26.45	30	26.475	3454.86					1057	0.69412				1057	0.63382				1057	0.13831				1057	0.13554					1057	0.85561				1057	0.84195				1057	1.85507e-16
		26.475	1641.91	26.475	118.076	56.025	3.33964		26.475	30	26.5	3456.65					1058	0.69388				1058	0.63354				1058	0.13805				1058	0.13528					1058	0.85548				1058	0.84181				1058	1.79257e-16
		26.5	1641.1	26.5	118.188	56.05	3.35058		26.5	30	26.525	3459.45					1059	0.69364				1059	0.63327				1059	0.13779				1059	0.13503					1059	0.85535				1059	0.84167				1059	1.73218e-16
		26.525	1638.22	26.525	118.295	56.075	3.32783		26.525	30	26.55	3461.93					1060	0.6934				1060	0.633				1060	0.13753				1060	0.13477					1060	0.85523				1060	0.84154				1060	1.67382e-16
		26.55	1635.96	26.55	118.402	56.1	3.3406		26.55	30	26.575	3461.27					1061	0.69316				1061	0.63272				1061	0.13727				1061	0.13452					1061	0.8551				1061	0.8414				1061	1.61743e-16
		26.575	1630.9	26.575	118.507	56.125	3.35337		26.575	30	26.6	3462.44					1062	0.69292				1062	0.63245				1062	0.13702				1062	0.13426					1062	0.85497				1062	0.84126				1062	1.56294e-16
		26.6	1629.38	26.6	118.544	56.15	3.36639		26.6	30	26.625	3464.46					1063	0.69268				1063	0.63218				1063	0.13676				1063	0.13401					1063	0.85485				1063	0.84113				1063	1.51029e-16
		26.625	1624.75	26.625	118.583	56.175	3.37855		26.625	30	26.65	3463.85					1064	0.69244				1064	0.6319				1064	0.13651				1064	0.13376					1064	0.85472				1064	0.84099				1064	1.45941e-16
		26.65	1620.04	26.65	118.622	56.2	3.37196		26.65	30	26.675	3465.08					1065	0.6922				1065	0.63163				1065	0.13625				1065	0.13351					1065	0.8546				1065	0.84085				1065	1.41024e-16
		26.675	1615.02	26.675	118.662	56.225	3.3697		26.675	30	26.7	3465.08					1066	0.69196				1066	0.63136				1066	0.136				1066	0.13325					1066	0.85447				1066	0.84071				1066	1.36273e-16
		26.7	1607.67	26.7	118.71	56.25	3.36786		26.7	30	26.725	3466.04					1067	0.69173				1067	0.63109				1067	0.13574				1067	0.133					1067	0.85434				1067	0.84058				1067	1.31682e-16
		26.725	1604.28	26.725	118.803	56.275	3.36571		26.725	30	26.75	3468.11					1068	0.69149				1068	0.63082				1068	0.13549				1068	0.13275					1068	0.85422				1068	0.84044				1068	1.27246e-16
		26.75	1604.65	26.75	118.908	56.3	3.36404		26.75	30	26.775	3466.16					1069	0.69125				1069	0.63054				1069	0.13523				1069	0.1325					1069	0.85409				1069	0.8403				1069	1.22959e-16
		26.775	1602.61	26.775	119.016	56.325	3.36585		26.775	30	26.8	3463.97					1070	0.69101				1070	0.63027				1070	0.13498				1070	0.13225					1070	0.85397				1070	0.84017				1070	1.18817e-16
		26.8	1601.99	26.8	119.123	56.35	3.37425		26.8	30	26.825	3464.19					1071	0.69077				1071	0.63				1071	0.13473				1071	0.132					1071	0.85384				1071	0.84003				1071	1.14814e-16
		26.825	1603.99	26.825	119.279	56.375	3.38424		26.825	30	26.85	3462.27					1072	0.69053				1072	0.62973				1072	0.13448				1072	0.13175					1072	0.85371				1072	0.83989				1072	1.10946e-16
		26.85	1600.11	26.85	119.366	56.4	3.39469		26.85	30	26.875	3462.49					1073	0.69029				1073	0.62946				1073	0.13423				1073	0.1315					1073	0.85359				1073	0.83976				1073	1.07208e-16
		26.875	1597.66	26.875	119.507	56.425	3.40514		26.875	30	26.9	3459.29					1074	0.69005				1074	0.62918				1074	0.13397				1074	0.13125					1074	0.85346				1074	0.83962				1074	1.03596e-16
		26.9	1598.37	26.9	119.651	56.45	3.41162		26.9	30	26.925	3458.62					1075	0.68982				1075	0.62891				1075	0.13372				1075	0.131					1075	0.85334				1075	0.83948				1075	1.00106e-16
		26.925	1593.52	26.925	119.799	56.475	3.41507		26.925	30	26.95	3456.42					1076	0.68958				1076	0.62864				1076	0.13347				1076	0.13076					1076	0.85321				1076	0.83935				1076	9.67335e-17
		26.95	1591.96	26.95	120.002	56.5	3.40899		26.95	30	26.975	3456.02					1077	0.68934				1077	0.62837				1077	0.13322				1077	0.13051					1077	0.85308				1077	0.83921				1077	9.34746e-17
		26.975	1594.23	26.975	120.042	56.525	3.40208		26.975	30	27	3453.5					1078	0.6891				1078	0.6281				1078	0.13298				1078	0.13026					1078	0.85296				1078	0.83907				1078	9.03255e-17
		27	1594.12	27	120.085	56.55	3.39489		27	30	27.025	3451.59					1079	0.68886				1079	0.62783				1079	0.13273				1079	0.13002					1079	0.85283				1079	0.83894				1079	8.72825e-17
		27.025	1592.12	27.025	120.13	56.575	3.39405		27.025	30	27.05	3452.46					1080	0.68863				1080	0.62756				1080	0.13248				1080	0.12977					1080	0.85271				1080	0.8388				1080	8.4342e-17
		27.05	1590.99	27.05	120.175	56.6	3.39208		27.05	30	27.075	3449.8					1081	0.68839				1081	0.62729				1081	0.13223				1081	0.12953					1081	0.85258				1081	0.83866				1081	8.15006e-17
		27.075	1589.69	27.075	120.224	56.625	3.38973		27.075	30	27.1	3450.82					1082	0.68815				1082	0.62702				1082	0.13198				1082	0.12928					1082	0.85246				1082	0.83853				1082	7.87548e-17
		27.1	1590.99	27.1	120.218	56.65	3.38773		27.1	30	27.125	3451.32					1083	0.68791				1083	0.62675				1083	0.13174				1083	0.12904					1083	0.85233				1083	0.83839				1083	7.61016e-17
		27.125	1595.74	27.125	120.216	56.675	3.3869		27.125	30	27.15	3450.06					1084	0.68768				1084	0.62648				1084	0.13149				1084	0.12879					1084	0.8522				1084	0.83826				1084	7.35378e-17
		27.15	1600.09	27.15	120.213	56.7	3.3753		27.15	30	27.175	3449.16					1085	0.68744				1085	0.62621				1085	0.13124				1085	0.12855					1085	0.85208				1085	0.83812				1085	7.10604e-17
		27.175	1601.24	27.175	120.21	56.725	3.37414		27.175	30	27.2	3445.5					1086	0.6872				1086	0.62594				1086	0.131				1086	0.12831					1086	0.85195				1086	0.83798				1086	6.86664e-17
		27.2	1604.24	27.2	120.195	56.75	3.37879		27.2	30	27.225	3446.22					1087	0.68696				1087	0.62567				1087	0.13075				1087	0.12807					1087	0.85183				1087	0.83785				1087	6.6353e-17
		27.225	1611.21	27.225	120.106	56.775	3.38347		27.225	30	27.25	3450.89					1088	0.68673				1088	0.6254				1088	0.13051				1088	0.12782					1088	0.8517				1088	0.83771				1088	6.41176e-17
		27.25	1607.9	27.25	119.931	56.8	3.38744		27.25	30	27.275	3451					1089	0.68649				1089	0.62513				1089	0.13027				1089	0.12758					1089	0.85158				1089	0.83757				1089	6.19575e-17
		27.275	1610.66	27.275	119.756	56.825	3.39274		27.275	30	27.3	3450.86					1090	0.68625				1090	0.62486				1090	0.13002				1090	0.12734					1090	0.85145				1090	0.83744				1090	5.98702e-17
		27.3	1613.69	27.3	119.581	56.85	3.40058		27.3	30	27.325	3452.4					1091	0.68601				1091	0.62459				1091	0.12978				1091	0.1271					1091	0.85132				1091	0.8373				1091	5.78532e-17
		27.325	1616.73	27.325	119.409	56.875	3.40873		27.325	30	27.35	3448.81					1092	0.68578				1092	0.62432				1092	0.12954				1092	0.12686					1092	0.8512				1092	0.83716				1092	5.59042e-17
		27.35	1611.04	27.35	119.269	56.9	3.41684		27.35	30	27.375	3446.15					1093	0.68554				1093	0.62405				1093	0.12929				1093	0.12662					1093	0.85107				1093	0.83703				1093	5.40208e-17
		27.375	1611.33	27.375	119.13	56.925	3.42663		27.375	30	27.4	3446.41					1094	0.6853				1094	0.62378				1094	0.12905				1094	0.12638					1094	0.85095				1094	0.83689				1094	5.22009e-17
		27.4	1609.61	27.4	118.998	56.95	3.42749		27.4	30	27.425	3447.11					1095	0.68507				1095	0.62351				1095	0.12881				1095	0.12614					1095	0.85082				1095	0.83676				1095	5.04423e-17
		27.425	1610.98	27.425	118.862	56.975	3.42667		27.425	30	27.45	3449.42					1096	0.68483				1096	0.62324				1096	0.12857				1096	0.12591					1096	0.8507				1096	0.83662				1096	4.87429e-17
		27.45	1610.97	27.45	118.647	57	3.42537		27.45	30	27.475	3448.13					1097	0.68459				1097	0.62297				1097	0.12833				1097	0.12567					1097	0.85057				1097	0.83648				1097	4.71008e-17
		27.475	1610.42	27.475	118.647	57.025	3.42369		27.475	30	27.5	3445.75					1098	0.68436				1098	0.6227				1098	0.12809				1098	0.12543					1098	0.85045				1098	0.83635				1098	4.5514e-17
		27.5	1610.96	27.5	118.647	57.05	3.42228		27.5	30	27.525	3444.74					1099	0.68412				1099	0.62244				1099	0.12785				1099	0.12519					1099	0.85032				1099	0.83621				1099	4.39806e-17
		27.525	1611.92	27.525	118.647	57.075	3.4279		27.525	30	27.55	3444.48					1100	0.68389				1100	0.62217				1100	0.12761				1100	0.12496					1100	0.85019				1100	0.83608				1100	4.24989e-17
		27.55	1612.05	27.55	118.647	57.1	3.43734		27.55	30	27.575	3444.95					1101	0.68365				1101	0.6219				1101	0.12737				1101	0.12472					1101	0.85007				1101	0.83594				1101	4.10672e-17
		27.575	1611.88	27.575	118.644	57.125	3.44682		27.575	30	27.6	3442.8					1102	0.68341				1102	0.62163				1102	0.12713				1102	0.12449					1102	0.84994				1102	0.8358				1102	3.96836e-17
		27.6	1618.25	27.6	118.659	57.15	3.45638		27.6	30	27.625	3441.33					1103	0.68318				1103	0.62136				1103	0.1269				1103	0.12425					1103	0.84982				1103	0.83567				1103	3.83467e-17
		27.625	1625.43	27.625	118.673	57.175	3.46583		27.625	30	27.65	3438.43					1104	0.68294				1104	0.62109				1104	0.12666				1104	0.12402					1104	0.84969				1104	0.83553				1104	3.70548e-17
		27.65	1629.31	27.65	118.688	57.2	3.4689		27.65	30	27.675	3436.35					1105	0.6827				1105	0.62083				1105	0.12642				1105	0.12378					1105	0.84957				1105	0.8354				1105	3.58065e-17
		27.675	1633.52	27.675	118.701	57.225	3.45879		27.675	30	27.7	3433.39					1106	0.68247				1106	0.62056				1106	0.12619				1106	0.12355					1106	0.84944				1106	0.83526				1106	3.46002e-17
		27.7	1636.82	27.7	118.716	57.25	3.44802		27.7	30	27.725	3431.04					1107	0.68223				1107	0.62029				1107	0.12595				1107	0.12331					1107	0.84932				1107	0.83512				1107	3.34345e-17
		27.725	1638.57	27.725	118.868	57.275	3.43698		27.725	30	27.75	3430.02					1108	0.682				1108	0.62002				1108	0.12571				1108	0.12308					1108	0.84919				1108	0.83499				1108	3.23081e-17
		27.75	1640.88	27.75	119.073	57.3	3.42547		27.75	30	27.775	3430.2					1109	0.68176				1109	0.61976				1109	0.12548				1109	0.12285					1109	0.84907				1109	0.83485				1109	3.12197e-17
		27.775	1643.95	27.775	119.28	57.325	3.42339		27.775	30	27.8	3427.52					1110	0.68153				1110	0.61949				1110	0.12524				1110	0.12262					1110	0.84894				1110	0.83472				1110	3.01679e-17
		27.8	1648.58	27.8	119.488	57.35	3.42413		27.8	30	27.825	3427.86					1111	0.68129				1111	0.61922				1111	0.12501				1111	0.12238					1111	0.84882				1111	0.83458				1111	2.91516e-17
		27.825	1651.59	27.825	119.722	57.375	3.42508		27.825	30	27.85	3427.98					1112	0.68106				1112	0.61895				1112	0.12478				1112	0.12215					1112	0.84869				1112	0.83444				1112	2.81695e-17
		27.85	1653.96	27.85	119.976	57.4	3.42595		27.85	30	27.875	3427.57					1113	0.68082				1113	0.61869				1113	0.12454				1113	0.12192					1113	0.84857				1113	0.83431				1113	2.72204e-17
		27.875	1654.18	27.875	120.261	57.425	3.42703		27.875	30	27.9	3426.79					1114	0.68059				1114	0.61842				1114	0.12431				1114	0.12169					1114	0.84844				1114	0.83417				1114	2.63034e-17
		27.9	1654.5	27.9	120.552	57.45	3.42963		27.9	30	27.925	3426.46					1115	0.68035				1115	0.61815				1115	0.12408				1115	0.12146					1115	0.84832				1115	0.83404				1115	2.54173e-17
		27.925	1653.44	27.925	120.84	57.475	3.43699		27.925	30	27.95	3425.9					1116	0.68012				1116	0.61789				1116	0.12385				1116	0.12123					1116	0.84819				1116	0.8339				1116	2.4561e-17
		27.95	1657.42	27.95	121.296	57.5	3.4451		27.95	30	27.975	3424.25					1117	0.67988				1117	0.61762				1117	0.12361				1117	0.121					1117	0.84807				1117	0.83377				1117	2.37335e-17
		27.975	1659.68	27.975	121.322	57.525	3.45339		27.975	30	28	3424.25					1118	0.67965				1118	0.61735				1118	0.12338				1118	0.12078					1118	0.84794				1118	0.83363				1118	2.29339e-17
		28	1657.46	28	121.312	57.55	3.46207		28	30	28.025	3423.28					1119	0.67941				1119	0.61709				1119	0.12315				1119	0.12055					1119	0.84781				1119	0.83349				1119	2.21613e-17
		28.025	1660.97	28.025	121.296	57.575	3.46698		28.025	30	28.05	3423.29					1120	0.67918				1120	0.61682				1120	0.12292				1120	0.12032					1120	0.84769				1120	0.83336				1120	2.14147e-17
		28.05	1660.19	28.05	121.279	57.6	3.46231		28.05	30	28.075	3421.59					1121	0.67894				1121	0.61656				1121	0.12269				1121	0.12009					1121	0.84756				1121	0.83322				1121	2.06933e-17
		28.075	1660.81	28.075	121.258	57.625	3.45694		28.075	30	28.1	3420.01					1122	0.67871				1122	0.61629				1122	0.12246				1122	0.11987					1122	0.84744				1122	0.83309				1122	1.99961e-17
[truncated: 72,494 more rows]
[truncated: 5 more columns]

## Sheet: Fig3
b, top															b, middle							b, bottom
[truncated: 72,002 more rows]

## Sheet: Fig4
a, top			a,bottom			b, left																		b, middle																	b, right
[truncated: 7,203 more rows]
[truncated: 9 more columns]

[truncated: 13 more sheets: Fig5, Fig6, Fig7, Fig8, Supplementary Fig1, Supplementary Fig2, Supplementary Fig3,  Supplementary Fig4, Supplementary Fig5, Supplementary Fig6, Supplementary Fig7, Supplementary Fig8, Supplementary Fig9]
